# Supplementary material for: Regulatory roles of Escherichia coli 5' UTR and ORF-internal RNAs detected by 3' end mapping
Source: eLife. 2021 Jan 18;10:e62438. doi: 10.7554/eLife.62438 (PMC7815308; doi:10.7554/eLife.62438)
Supplement: Supplementary file 2. — All identified Rho termination regions are represented, defined as regions with at least one genomic coordinate with a significance score <1e−4. Rho scores were calculated for each genomic position by comparing DirectRNA-seq coverage in windows 800 nt upstream and downstream in the treated (+BCM) and untreated (-BCM) samples (see materials and methods). The 3´ genomic coordinate with the highest Rho score, DNA strand, 3´ end classification (see materials and methods), the gene annotation for the classification (details), the read coverage in the 800 nt windows upstream and downstream the 3´ end position ±BCM, the Rho score, and the p-value from the Fisher’s exact test (significance score) make up the columns of the table. An ‘undefined’ Rho score indicates one that could not be calculated due to zero reads in the -BCM downstream region. A significance score of ‘N/A’ indicates that the significance score was too low to accurately report. [file elife-62438-supp2.xlsx]

## Sheet: LB 0.5
Supplementary file 2. Identification of Rho termination regions using DirectRNA-seq ±BCM
3′ end position	strand	classification	details	-BCM upstream	-BCM downstream	+BCM upstream	+BCM downstream	Rho score	significance score
241	+	internal,	I:gene_id "EG11277"; gene_name "thrL";	160	265	120	386	1.94214	4.27195e-06
9369	+	internal,	I:gene_id "EG11511"; gene_name "mog";	1239	80	517	440	13.1809	2.49862e-115
15388	+	orphan		291	13	365	159	9.75111	4.03146e-22
17039	+	primary,	P:gene_id "G0-9581"; gene_name "sokC";	99	89	279	865	3.44871	2.91788e-14
20044	+	antisense,	A:gene_id "G6085"; gene_name "insB-1";, gene_id "G0-10535"; gene_name "insAB-1";	66	9	148	156	7.72973	1.25138e-10
50976	+	antisense,	A:gene_id "EG10048"; gene_name "apaH";	102	17	96	83	5.1875	4.93543e-09
60116	+	antisense,	A:gene_id "EG12609"; gene_name "rluA";	280	19	278	66	3.49867	1.17827e-06
79798	+	antisense,	A:gene_id "EG11576"; gene_name "leuC";	82	10	89	63	5.80449	2.66579e-07
107527	+	orphan		892	608	611	617	1.48151	4.00794e-07
114530	+	primary, antisense,	P:gene_id "EG10422"; gene_name "guaC";,A:gene_id "EG11798"; gene_name "hofC";	82	28	176	287	4.77557	5.60838e-12
120597	+	antisense,	A:gene_id "EG10084"; gene_name "aroP";	63	21	106	142	4.01887	3.06343e-07
122909	+	orphan		204	783	168	1325	2.05483	2.09592e-10
129399	+	antisense,	A:gene_id "EG12315"; gene_name "yacH";	265	40	284	109	2.54269	2.72713e-06
150722	+	antisense,	A:gene_id "EG11678"; gene_name "yadC";	56	33	118	206	2.96251	1.05291e-05
152074	+	antisense,	A:gene_id "EG12326"; gene_name "yadL";	81	26	227	212	2.90952	6.72316e-06
173376	+	internal,	I:gene_id "EG10303"; gene_name "fhuB";	47	25	37	74	3.76	3.54311e-05
177151	+	antisense,	A:gene_id "EG12333"; gene_name "yadS";	131	15	200	382	16.6807	9.96583e-36
182428	+	orphan		134	29	200	271	6.26103	1.84244e-19
185164	+	antisense,	A:gene_id "EG10207"; gene_name "dapD";	72	10	188	115	4.40426	4.45352e-06
205870	+	internal,	I:gene_id "EG10238"; gene_name "dnaE";	103	62	150	194	2.1486	9.74217e-05
216516	+	antisense,	A:gene_id "EG12138"; gene_name "yaeF";	63	23	111	128	3.15864	1.69833e-05
224543	+	internal,	I:gene_id "EG30090"; gene_name "rrsH";	194	406	98	412	2.00885	7.73789e-07
232573	+	primary, antisense,	P:gene_id "EG11651"; gene_name "yafE";,A:gene_id "EG10246"; gene_name "mltD";	221	38	226	117	3.01083	4.03498e-08
237805	+	internal,	I:gene_id "G6101"; gene_name "yafT";	4720	47	4952	531	10.7686	2.71659e-95
245605	+	antisense,	A:gene_id "G6108"; gene_name "yafK";	118	28	131	190	6.11232	3.01852e-16
248538	+	orphan		44	13	102	112	3.71644	8.12536e-05
253424	+	orphan		89	32	177	156	2.45127	9.70901e-05
259346	+	antisense,	A:gene_id "EG10729"; gene_name "phoE";	633	31	395	624	32.2574	3.62848e-140
263113	+	orphan		526	46	781	2289	33.5137	1.07493e-208
269911	+	antisense,	A:gene_id "G6129"; gene_name "perR";	61	11	649	466	3.98179	4.99145e-06
278449	+	antisense,	A:gene_id "EG12340"; gene_name "afuC";	51	13	476	440	3.62637	1.27481e-05
292723	+	antisense,	A:gene_id "G6148"; gene_name "yagK";	53	54	84	235	2.74581	1.46848e-05
298211	+	antisense,	A:gene_id "G6154"; gene_name "paoD";	38	13	117	151	3.77252	5.63416e-05
312466	+	antisense,	A:gene_id "G0-10434"; gene_name "ykgO";, gene_id "G6167"; gene_name "ykgM";	68	60	134	280	2.36816	3.98203e-05
324913	+	antisense,	A:gene_id "G6180"; gene_name "ykgH";	160	36	172	260	6.71835	2.03268e-23
331703	+	orphan		152	80	159	313	3.74025	1.34271e-15
344049	+	orphan		32	24	83	225	3.61446	1.7691e-05
345585	+	internal,	I:gene_id "G6192"; gene_name "yahM";	264	45	480	510	6.23333	3.14113e-33
347398	+	antisense,	A:gene_id "G6195"; gene_name "prpR";	80	23	692	603	3.03091	1.49434e-06
378012	+	antisense,	A:gene_id "G6208"; gene_name "frmB";	112	18	89	83	5.80275	1.66201e-10
400341	+	antisense,	A:gene_id "EG10213"; gene_name "ddlA";	80	26	175	265	4.65934	2.93746e-11
402024	+	internal,	I:gene_id "EG10727"; gene_name "phoA";	129	38	366	267	2.47649	2.85186e-06
404769	+	internal,	I:gene_id "EG11257"; gene_name "dgcC";	162	12	201	99	6.64925	9.87364e-12
408811	+	internal,	I:gene_id "G6231"; gene_name "ykiA";	172	30	347	385	6.36119	2.46985e-23
411684	+	antisense,	A:gene_id "EG10060"; gene_name "araJ";	66	19	155	201	4.50458	1.40752e-08
435798	+	internal,	I:gene_id "G6234"; gene_name "thiL";	244	61	185	106	2.29189	1.07575e-05
437416	+	antisense,	A:gene_id "G6236"; gene_name "yajO";	231	45	252	210	4.27778	1.39183e-16
438683	+	antisense,	A:gene_id "G6237"; gene_name "dxs";	130	26	210	120	2.85714	7.36243e-06
443228	+	antisense,	A:gene_id "G198"; gene_name "yajL";	78	23	96	103	3.63859	1.20816e-06
445853	+	antisense,	A:gene_id "G6241"; gene_name "yajR";	268	13	232	105	9.33024	1.69693e-18
456620	+	orphan		233	386	173	464	1.61898	8.58726e-05
458831	+	antisense,	A:gene_id "G0-8861"; gene_name "sraA";	342	353	269	494	1.77921	7.7064e-08
476684	+	internal,	I:gene_id "EG11099"; gene_name "ybaA";	2288	31	2599	101	2.8682	6.71707e-08
486841	+	internal,	I:gene_id "G6255"; gene_name "mscK";	147	55	136	118	2.31898	2.82883e-05
490200	+	antisense,	A:gene_id "EG12830"; gene_name "ybaM";	72	22	139	135	3.17855	1.13555e-05
492560	+	internal,	I:gene_id "EG10245"; gene_name "dnaX";	206	81	250	245	2.49235	5.81763e-09
498060	+	internal,	I:gene_id "EG10431"; gene_name "hemH";	163	51	425	535	4.0233	1.14173e-17
499332	+	antisense,	A:gene_id "EG11101"; gene_name "aes";	79	24	422	522	4.07168	6.24572e-10
501531	+	antisense,	A:gene_id "EG12623"; gene_name "ybaL";	87	42	481	601	2.58821	9.08931e-07
507468	+	antisense,	A:gene_id "G6258"; gene_name "ybaP";	1492	22	2100	115	3.71385	4.06729e-10
509429	+	antisense,	A:gene_id "G6260"; gene_name "copA";	77	9	147	153	8.90476	1.80242e-12
514988	+	antisense,	A:gene_id "G6265"; gene_name "qmcA";	61	5	68	86	15.4294	2.74894e-12
517740	+	antisense,	A:gene_id "G6268"; gene_name "ybbN";	63	13	75	61	3.94154	4.32225e-05
523279	+	internal,	I:gene_id "EG10849"; gene_name "rhsD";	445	7	558	47	5.35458	1.78435e-06
529351	+	orphan		162	26	342	168	3.06073	2.20246e-07
535744	+	primary, internal,	P:gene_id "EG11583"; gene_name "gcl";,I:gene_id "G6277"; gene_name "hyi";	25	12	28	92	6.84524	1.89958e-06
544905	+	antisense,	A:gene_id "G6285"; gene_name "allC";	33	13	55	110	5.07692	6.56963e-06
556426	+	antisense,	A:gene_id "EG12708"; gene_name "ybcI";	171	16	85	93	11.6934	6.73829e-21
562226	+	internal,	I:gene_id "G6292"; gene_name "sfmD";	35	11	93	133	4.55034	1.72126e-05
565111	+	antisense,	A:gene_id "EG10507"; gene_name "intD";	386	39	748	1544	20.43	2.79863e-118
568940	+	internal,	I:gene_id "G6300"; gene_name "ybcK";	128	22	694	480	4.0241	5.42523e-11
579345	+	antisense,	A:gene_id "G6313"; gene_name "ybcV";	218	34	311	113	2.32968	4.80743e-05
586977	+	orphan		64	19	96	91	3.19298	8.65909e-05
632836	+	antisense,	A:gene_id "EG12692"; gene_name "ybdH";	121	18	115	143	8.35894	1.26719e-17
675984	+	antisense,	A:gene_id "G6351"; gene_name "ybeQ";	86	33	28	146	13.5887	1.3189e-22
696419	+	antisense,	A:gene_id "EG30031"; gene_name "glnX";	53	16	44	54	4.06534	5.83318e-05
708624	+	internal,	I:gene_id "G6370"; gene_name "chiP";	255	21	405	148	4.43739	1.06691e-11
715893	+	internal,	I:gene_id "G6374"; gene_name "ybfP";	61	28	54	129	5.20437	1.13249e-09
720082	+	antisense,	A:gene_id "EG10964"; gene_name "speF";	47	18	68	101	3.87827	1.09149e-05
747036	+	antisense,	A:gene_id "G6384"; gene_name "abrB";	68	30	75	95	2.87111	7.59324e-05
758971	+	internal,	I:gene_id "EG10979"; gene_name "sucA";	588	364	764	694	1.46738	5.78597e-06
765604	+	antisense,	A:gene_id "EG11109"; gene_name "mngR";	158	21	250	95	2.85905	2.25925e-05
779749	+	internal,	I:gene_id "EG12854"; gene_name "cpoB";	269	152	339	333	1.73841	1.53799e-05
794995	+	orphan		162	40	124	102	3.33145	2.3249e-08
799946	+	antisense,	A:gene_id "G6398"; gene_name "ybhD";	133	39	111	224	6.88196	1.0584e-21
817336	+	internal,	I:gene_id "EG11595"; gene_name "moaA";	413	111	323	260	2.99501	1.15548e-16
819815	+	orphan		134	106	115	350	3.84742	5.962e-16
821989	+	antisense,	A:gene_id "G6405"; gene_name "ybhN";	52	15	127	138	3.76693	9.88321e-06
825182	+	antisense,	A:gene_id "G6409"; gene_name "ybhR";	73	20	110	119	3.94864	4.99475e-07
851007	+	primary, antisense,	P:gene_id "EG12117"; gene_name "ompX";,A:gene_id "G6418"; gene_name "opgE";	655	186	587	311	1.86574	8.80622e-09
857953	+	antisense,	A:gene_id "G6424"; gene_name "ybiU";	64	12	75	98	6.96889	1.1079e-09
866193	+	antisense,	A:gene_id "EG10153"; gene_name "moeA";	88	20	106	78	3.23774	3.43549e-05
873644	+	internal,	I:gene_id "G6433"; gene_name "pdeI";	100	30	343	276	2.68222	5.1845e-06
882572	+	antisense,	A:gene_id "EG10223"; gene_name "deoR";	99	16	61	71	7.20184	2.72715e-11
890345	+	internal,	I:gene_id "G6446"; gene_name "ybjM";	72	50	96	177	2.655	1.52783e-05
893629	+	orphan		160	21	151	208	10.4951	6.11222e-27
906118	+	antisense,	A:gene_id "G6453"; gene_name "ybjS";	65	26	31	53	4.27419	4.92067e-06
908096	+	antisense,	A:gene_id "G6454"; gene_name "ybjT";	33	3	50	41	9.02	5.77788e-05
933580	+	internal,	I:gene_id "G6464"; gene_name "ftsK";	605	186	448	221	1.60456	6.61955e-05
964471	+	internal,	I:gene_id "EG12375"; gene_name "ycaI";	244	21	234	71	3.52544	6.12528e-07
969537	+	internal,	I:gene_id "G6471"; gene_name "ycaQ";	104	33	121	160	4.16729	2.14846e-10
972120	+	internal,	I:gene_id "G6473"; gene_name "ycbJ";	135	18	192	140	5.46875	4.985e-12
983123	+	internal,	I:gene_id "G6474"; gene_name "ycbK";	118	218	75	279	2.01358	6.2803e-05
984537	+	antisense,	A:gene_id "EG10096"; gene_name "aspC";	173	17	226	69	3.10698	3.11976e-05
993537	+	antisense,	A:gene_id "EG12358"; gene_name "ssuB";	77	19	94	135	5.82027	5.20811e-11
1006647	+	antisense,	A:gene_id "G6487"; gene_name "ycbX";	159	33	179	269	7.24073	1.12307e-24
1016556	+	antisense,	A:gene_id "G6493"; gene_name "ycbZ";	101	19	68	44	3.43963	6.36677e-05
1026889	+	antisense,	A:gene_id "G6497"; gene_name "mgsA";	47	27	44	95	3.75842	1.07649e-05
1051416	+	orphan		208	322	115	619	3.47696	4.85507e-21
1052742	+	antisense,	A:gene_id "G6513"; gene_name "yccM";	566	21	348	266	20.6015	1.09274e-66
1066452	+	internal,	I:gene_id "EG10033"; gene_name "agp";	41	17	68	102	3.61765	6.48108e-05
1075347	+	antisense,	A:gene_id "EG10801"; gene_name "putA";	43	11	53	58	4.27787	9.74544e-05
1081185	+	orphan		105	51	85	132	3.19723	7.94103e-08
1084619	+	internal,	I:gene_id "EG11735"; gene_name "efeB";	33	77	54	413	3.27778	5.76999e-06
1093357	+	internal,	I:gene_id "G6532"; gene_name "dgcT";	216	57	433	288	2.52048	1.12087e-08
1101050	+	antisense,	A:gene_id "G6543"; gene_name "csgG";	183	14	379	288	9.93291	4.14646e-24
1114048	+	antisense,	A:gene_id "EG11338"; gene_name "msyB";	74	11	87	69	5.33542	4.00763e-07
1117985	+	antisense,	A:gene_id "EG11820"; gene_name "yceI";	59	29	56	137	4.97722	2.42821e-09
1128462	+	internal,	I:gene_id "G6561"; gene_name "murJ";	217	42	152	119	4.04496	2.89326e-12
1129747	+	antisense,	A:gene_id "G6562"; gene_name "flgN";	72	16	142	156	4.94366	5.87921e-09
1145841	+	internal,	I:gene_id "EG11118"; gene_name "rluC";	79	73	39	157	4.35652	4.4043e-10
1147828	+	internal,	I:gene_id "EG11437"; gene_name "plsX";	1271	173	1326	407	2.25502	2.88076e-17
1152434	+	internal,	I:gene_id "EG12606"; gene_name "fabF";	1204	169	1610	710	3.14175	5.83606e-39
1157651	+	orphan		96	71	100	205	2.77183	3.15928e-07
1163767	+	internal,	I:gene_id "G6566"; gene_name "thiK";	182	51	96	85	3.15972	1.04231e-07
1165914	+	orphan		153	58	142	132	2.45216	3.98042e-06
1167599	+	internal,	I:gene_id "EG12444"; gene_name "ycfJ";	81	20	110	117	4.30773	6.34071e-08
1180809	+	antisense,	A:gene_id "G6578"; gene_name "ycfZ";	66	22	103	115	3.34951	8.22908e-06
1196833	+	primary, antisense,	P:gene_id "G0-8897"; gene_name "C0293";,A:gene_id "G6582"; gene_name "ymfD";	149	33	135	185	6.18743	9.0766e-19
1202011	+	antisense,	A:gene_id "G6588"; gene_name "ymfJ";	68	21	181	367	6.56564	1.3366e-14
1212310	+	orphan		45	42	122	293	2.57319	9.41877e-05
1216634	+	internal,	I:gene_id "G6606"; gene_name "ariR";	73	69	75	228	3.21623	5.01077e-08
1220017	+	orphan		97	29	246	219	2.97771	8.32622e-07
1226304	+	orphan		32	49	28	166	3.87172	1.07959e-05
1229494	+	antisense,	A:gene_id "G6619"; gene_name "hlyE";	103	27	169	208	4.69516	4.16891e-12
1240513	+	antisense,	A:gene_id "G6620"; gene_name "cvrA";	392	9	303	300	43.1243	3.40892e-70
1244050	+	antisense,	A:gene_id "G6623"; gene_name "ycgR";	91	20	136	111	3.7136	5.49298e-07
1253631	+	antisense,	A:gene_id "G6629"; gene_name "ycgV";	60	14	112	98	3.75	2.66516e-05
1259355	+	antisense,	A:gene_id "EG12392"; gene_name "dauA";	102	20	75	85	5.78	1.30375e-10
1265078	+	internal,	I:gene_id "EG10761"; gene_name "prfA";	160	65	167	157	2.31414	4.14682e-06
1269551	+	orphan		102	16	200	131	4.17563	9.65449e-08
1271269	+	antisense,	A:gene_id "EG11753"; gene_name "chaA";	82	17	85	60	3.40484	7.41875e-05
1303199	+	internal,	I:gene_id "EG10675"; gene_name "oppB";	532	303	691	644	1.63635	4.38758e-08
1307060	+	antisense,	A:gene_id "G6633"; gene_name "yciU";	187	22	372	210	4.79839	1.57392e-13
1309073	+	antisense,	A:gene_id "EG11606"; gene_name "kch";	57	30	108	189	3.325	2.13345e-06
1311968	+	antisense,	A:gene_id "EG11121"; gene_name "yciA";	64	22	59	67	3.30354	6.88357e-05
1314965	+	antisense,	A:gene_id "EG11125"; gene_name "yciE";	26	11	36	91	5.97475	6.22578e-06
1325258	+	internal,	I:gene_id "G6636"; gene_name "yciQ";	124	17	72	71	7.19281	3.53289e-12
1328047	+	antisense,	A:gene_id "EG10130"; gene_name "btuR";	54	21	44	90	5.25974	6.02618e-08
1334382	+	internal,	I:gene_id "EG10184"; gene_name "cysB";	116	88	175	296	2.22961	2.93096e-06
1338813	+	antisense,	A:gene_id "EG11331"; gene_name "ribA";	88	38	142	169	2.75612	4.77692e-06
1341706	+	internal,	I:gene_id "EG12691"; gene_name "lapB";	211	101	205	220	2.24197	1.93608e-07
1360663	+	antisense,	A:gene_id "G6644"; gene_name "puuA";	33	13	39	74	4.81657	2.21436e-05
1362650	+	orphan		52	11	74	66	4.21622	4.32147e-05
1386738	+	internal,	I:gene_id "EG11042"; gene_name "tyrR";	146	73	116	128	2.2069	3.58725e-05
1390286	+	antisense,	A:gene_id "G6662"; gene_name "mpaA";	47	14	58	68	3.93596	7.24859e-05
1395123	+	antisense,	A:gene_id "G6666"; gene_name "ynaI";	94	14	217	236	7.30217	1.61676e-14
1397980	+	antisense,	A:gene_id "EG11246"; gene_name "uspE";	155	22	227	213	6.61093	2.74415e-18
1422331	+	internal,	I:gene_id "G6684"; gene_name "ydaV";	31	8	40	66	6.39375	1.04781e-05
1425351	+	orphan		137	34	301	176	2.35607	3.8478e-05
1436165	+	antisense,	A:gene_id "G6700"; gene_name "ompN";	35	9	69	88	4.95974	3.0477e-05
1441889	+	antisense,	A:gene_id "G592"; gene_name "ldhA";	80	17	77	69	4.21696	1.46525e-06
1446501	+	antisense,	A:gene_id "G6706"; gene_name "feaR";	54	14	87	91	4.03448	1.26292e-05
1490128	+	orphan		191	33	354	345	5.64073	9.90019e-22
1499587	+	antisense,	A:gene_id "G6741"; gene_name "ydcK";	82	20	137	144	4.30949	1.50191e-08
1503424	+	orphan		71	45	91	145	2.51404	6.80212e-05
1505179	+	antisense,	A:gene_id "G6744"; gene_name "ydcO";	280	10	440	112	7.12727	1.0573e-12
1508960	+	antisense,	A:gene_id "G6747"; gene_name "yncJ";	77	27	130	165	3.61966	1.16984e-07
1511481	+	orphan		134	19	189	133	4.96296	6.56244e-11
1518196	+	antisense,	A:gene_id "G6758"; gene_name "ydcZ";	164	9	213	185	15.8268	2.16968e-25
1524943	+	antisense,	A:gene_id "G6764"; gene_name "ansP";	112	15	116	73	4.69885	1.0119e-07
1533676	+	antisense,	A:gene_id "G6769"; gene_name "yddH";	58	15	82	86	4.05528	8.55172e-06
1557696	+	antisense,	A:gene_id "G6777"; gene_name "ddpF";	94	14	55	64	7.81299	4.93281e-11
1598184	+	orphan		93	22	128	105	3.46768	1.78533e-06
1612827	+	antisense,	A:gene_id "G6810"; gene_name "yneH";	56	14	89	97	4.35955	2.55231e-06
1623270	+	antisense,	A:gene_id "EG11643"; gene_name "dgcZ";	164	43	232	172	2.82759	6.47655e-08
1629657	+	antisense,	A:gene_id "G6816"; gene_name "ydfI";	100	12	224	177	6.58482	8.89353e-12
1638911	+	orphan		52	44	147	500	4.01979	9.12445e-10
1643015	+	antisense,	A:gene_id "G6830"; gene_name "ydfT";	71	11	93	87	6.03812	2.21505e-08
1647108	+	orphan		163	17	255	84	3.15848	1.44809e-05
1648855	+	internal,	I:gene_id "EG11302"; gene_name "ydfC";	176	73	117	193	3.97705	5.95514e-15
1652966	+	antisense,	A:gene_id "G6838"; gene_name "rspB";	51	14	63	110	6.36054	6.27942e-09
1656955	+	antisense,	A:gene_id "G6843"; gene_name "ynfC";	163	39	170	256	6.29382	1.30346e-22
1673128	+	antisense,	A:gene_id "G6857"; gene_name "mdtI";, gene_id "G6858"; gene_name "mdtJ";	48	20	23	49	5.11304	5.04703e-06
1702379	+	internal,	I:gene_id "EG10030"; gene_name "add";	119	101	108	329	3.5892	1.57832e-13
1703728	+	antisense,	A:gene_id "G6868"; gene_name "ydgJ";	110	16	213	153	4.93838	5.77964e-10
1704967	+	internal,	I:gene_id "G6869"; gene_name "cnu";	174	172	331	579	1.76958	8.52888e-06
1720658	+	antisense,	A:gene_id "G6882"; gene_name "slyA";	500	58	685	727	9.14926	2.35724e-71
1723528	+	internal,	I:gene_id "G6885"; gene_name "ydhK";	54	20	382	449	3.17356	8.80795e-06
1741646	+	internal,	I:gene_id "EG11531"; gene_name "cfa";	383	62	439	336	4.72805	6.69551e-28
1745219	+	antisense,	A:gene_id "G6894"; gene_name "ydhQ";	46	10	250	256	4.7104	1.90818e-06
1747130	+	orphan		7492	18	6215	1305	87.3966	N/A
1757917	+	antisense,	A:gene_id "G6904"; gene_name "ldtE";	517	13	630	68	4.29255	1.60849e-07
1769889	+	internal,	I:gene_id "G6914"; gene_name "ydiK";	61	51	52	125	2.87519	2.51547e-05
1790016	+	antisense,	A:gene_id "G6924"; gene_name "ydiU";	73	20	83	73	3.21024	7.63084e-05
1809733	+	internal,	I:gene_id "G6932"; gene_name "yniC";	54	29	81	127	2.91954	8.26353e-05
1810978	+	internal,	I:gene_id "G6934"; gene_name "tcyP";	48	32	146	324	3.32877	1.09196e-06
1823784	+	internal,	I:gene_id "G6937"; gene_name "cho";	71	32	63	110	3.87401	2.5137e-07
1833593	+	internal,	I:gene_id "G6945"; gene_name "ydjX";	163	20	89	82	7.50899	5.39534e-15
1844252	+	antisense,	A:gene_id "G6956"; gene_name "ynjI";	140	51	181	218	3.30625	1.40669e-10
1852976	+	antisense,	A:gene_id "EG12369"; gene_name "ydjE";	42	18	57	99	4.05263	1.50289e-05
1865455	+	antisense,	A:gene_id "G6967"; gene_name "yeaE";	56	9	67	51	4.73632	3.58387e-05
1872252	+	internal,	I:gene_id "G6972"; gene_name "dgcJ";	81	38	120	150	2.66447	1.70394e-05
1874225	+	antisense,	A:gene_id "G6974"; gene_name "yoaI";	73	36	120	166	2.80509	9.99898e-06
1879512	+	antisense,	A:gene_id "G6982"; gene_name "yoaG";	84	14	106	64	3.62264	4.36226e-05
1894019	+	orphan		92	41	67	94	3.14816	2.44919e-06
1898443	+	internal,	I:gene_id "G6996"; gene_name "pdeD";	113	18	135	206	9.57942	3.59604e-21
1905535	+	orphan		84	73	103	311	3.4744	1.92115e-10
1909444	+	antisense,	A:gene_id "G7003"; gene_name "kdgR";	89	15	97	132	8.07423	3.58321e-14
1920278	+	internal,	I:gene_id "G7008"; gene_name "rsmF";	64	25	43	60	3.57209	3.97696e-05
1925695	+	internal,	I:gene_id "G7015"; gene_name "yobB";	88	64	69	149	2.9692	7.46132e-07
1927253	+	antisense,	A:gene_id "EG11004"; gene_name "ptrB";	82	12	140	129	6.29643	3.43518e-10
1930523	+	antisense,	A:gene_id "EG11808"; gene_name "yebG";	35	10	102	160	5.4902	1.34987e-06
1939304	+	antisense,	A:gene_id "EG10614"; gene_name "lpxM";	128	13	94	47	4.92308	9.26823e-07
1953054	+	internal,	I:gene_id "G7020"; gene_name "cmoA";	211	48	189	120	2.79101	1.19023e-07
1954822	+	antisense,	A:gene_id "G7022"; gene_name "torZ";	211	15	266	155	8.19674	7.12661e-19
1961940	+	orphan		66	19	44	56	4.42105	3.13713e-06
1966334	+	orphan		45	8	51	52	5.73529	1.19455e-05
1980810	+	antisense,	A:gene_id "EG11751"; gene_name "otsA";	86	16	141	101	3.85018	1.77936e-06
1981787	+	antisense,	A:gene_id "EG11752"; gene_name "otsB";	92	18	142	96	3.4554	7.91012e-06
1985454	+	antisense,	A:gene_id "EG10057"; gene_name "araF";	50	9	128	121	5.25174	1.70632e-06
1989420	+	antisense,	A:gene_id "G7036"; gene_name "yecH";	100	32	151	141	2.91805	2.4326e-06
1996249	+	antisense,	A:gene_id "EG10935"; gene_name "sdiA";	57	20	66	77	3.325	6.76924e-05
2003830	+	orphan		105	16	167	115	4.51909	1.82356e-08
2008838	+	internal,	I:gene_id "EG11660"; gene_name "yedE";	74	16	132	99	3.46875	1.71804e-05
2022597	+	internal,	I:gene_id "EG11975"; gene_name "fliP";	98	30	111	98	2.88408	1.70297e-05
2037173	+	antisense,	A:gene_id "G7056"; gene_name "yedV";	85	28	45	60	4.04762	1.21312e-06
2045543	+	internal,	I:gene_id "G7064"; gene_name "yeeJ";	556	11	553	88	8.0434	2.65194e-15
2056615	+	orphan		259	72	230	226	3.53466	9.42302e-16
2060104	+	antisense,	A:gene_id "G7071"; gene_name "cbl";	629	25	847	1209	35.9132	1.8842e-161
2063143	+	antisense,	A:gene_id "G7073"; gene_name "ldtA";	153	22	172	115	4.64984	8.85533e-11
2068161	+	orphan		56	36	137	353	4.00811	2.85817e-09
2090914	+	internal,	I:gene_id "EG10449"; gene_name "hisG";	199	22	105	38	3.27359	4.31217e-05
2128622	+	antisense,	A:gene_id "G7099"; gene_name "wcaF";	19	16	18	89	5.87153	3.49112e-05
2146686	+	antisense,	A:gene_id "EG11222"; gene_name "alkA";	43	8	56	71	6.81473	7.72685e-07
2154517	+	internal,	I:gene_id "G7113"; gene_name "mdtA";	1386	20	1315	139	7.32525	2.1409e-23
2167873	+	orphan		102	29	138	125	3.18591	1.15839e-06
2188595	+	antisense,	A:gene_id "EG11988"; gene_name "yehB";	130	9	355	213	8.66667	8.43402e-15
2215995	+	antisense,	A:gene_id "EG12009"; gene_name "yehW";	124	44	76	152	5.63636	9.44122e-16
2226868	+	antisense,	A:gene_id "EG12019"; gene_name "yohF";	63	12	51	51	5.25	3.00596e-06
2233940	+	orphan		133	24	758	787	5.75368	7.02874e-19
2245281	+	antisense,	A:gene_id "EG10155"; gene_name "cirA";	91	13	122	63	3.61475	4.74722e-05
2253044	+	antisense,	A:gene_id "EG12029"; gene_name "nupX";	57	20	57	83	4.15	2.4493e-06
2266280	+	internal,	I:gene_id "EG12036"; gene_name "yeiQ";	44	17	40	111	7.18235	1.27649e-09
2272670	+	internal,	I:gene_id "EG12037"; gene_name "yejA";	129	58	110	131	2.64875	1.44318e-06
2286529	+	antisense,	A:gene_id "EG12051"; gene_name "yejO";	9647	15	7981	320	25.7866	9.45121e-88
2313216	+	primary,	P:gene_id "EG30063"; gene_name "micF";	140	75	118	176	2.78418	2.47055e-08
2317179	+	antisense,	A:gene_id "EG10822"; gene_name "rcsC";	274	14	246	276	21.9582	1.06039e-49
2349082	+	antisense,	A:gene_id "EG11422"; gene_name "inaA";	124	25	94	95	5.01277	8.78319e-11
2356756	+	primary,	P:gene_id "EG10393"; gene_name "glpC";	79	25	92	129	4.43087	6.87253e-09
2358694	+	antisense,	A:gene_id "G7158"; gene_name "yfaU";	61	11	133	110	4.58647	2.08845e-06
2360598	+	antisense,	A:gene_id "G7160"; gene_name "yfaW";	67	12	84	84	5.58333	7.46166e-08
2382642	+	orphan		57	31	46	81	3.23773	5.14594e-05
2383800	+	internal,	I:gene_id "G7176"; gene_name "elaD";	165	21	264	122	3.63095	5.75514e-08
2386323	+	internal,	I:gene_id "G7178"; gene_name "yfbL";	118	14	153	75	4.13165	1.12066e-06
2408961	+	internal,	I:gene_id "G7185"; gene_name "yfbR";	73	29	111	126	2.85741	2.89336e-05
2416989	+	orphan		164	19	194	68	3.0255	3.31761e-05
2422836	+	antisense,	A:gene_id "G7197"; gene_name "yfcI";	179	18	93	123	13.1523	2.1233e-26
2450111	+	antisense,	A:gene_id "G7204"; gene_name "yfcP";	56	15	64	84	4.9	5.99147e-07
2455977	+	orphan		36	25	69	186	3.88174	4.08641e-06
2462709	+	orphan		69	30	65	152	5.37846	3.89701e-11
2466481	+	orphan		509	50	470	577	12.4976	2.41246e-82
2471031	+	antisense,	A:gene_id "G7223"; gene_name "yfdK";	179	21	1350	716	4.52078	5.47274e-14
2472364	+	antisense,	A:gene_id "G7225"; gene_name "yfdM";, gene_id "G7226"; gene_name "yfdN";	59	17	360	357	3.44167	5.24544e-06
2473888	+	internal,	I:gene_id "G7228"; gene_name "yfdP";	30	15	273	487	3.56777	5.54717e-05
2476726	+	antisense,	A:gene_id "EG13161"; gene_name "dsdC";	103	16	455	626	8.85687	1.43544e-21
2480768	+	antisense,	A:gene_id "EG13283"; gene_name "emrY";	86	26	216	253	3.87429	3.86132e-09
2488340	+	antisense,	A:gene_id "G7234"; gene_name "yfdE";	57	23	436	517	2.93867	1.21997e-05
2496246	+	internal, antisense,	I:gene_id "G7241"; gene_name "lpxP";,A:gene_id "G0-8906"; gene_name "tpke70";	163	77	264	259	2.07679	7.1117e-06
2502018	+	primary, antisense,	P:gene_id "G7245"; gene_name "ypdC";,A:gene_id "G7246"; gene_name "fryA";	69	14	41	51	6.13066	1.47205e-07
2515049	+	internal,	I:gene_id "G7255"; gene_name "insL-3";	21	19	13	67	5.69636	7.23386e-05
2519434	+	antisense,	A:gene_id "EG10407"; gene_name "gltX";	138	20	137	104	5.23796	3.45274e-11
2521597	+	antisense,	A:gene_id "EG11146"; gene_name "xapR";	4531	24	4253	67	2.97415	1.38974e-06
2528751	+	antisense,	A:gene_id "EG10534"; gene_name "ligA";	55	6	113	83	6.73304	1.06636e-06
2532334	+	orphan		53	69	63	466	5.68162	5.19665e-14
2554640	+	antisense,	A:gene_id "EG12190"; gene_name "eutR";	78	18	102	106	4.50327	8.91768e-08
2558053	+	antisense,	A:gene_id "EG50006"; gene_name "eutB";	523	24	371	399	23.4363	2.98236e-86
2593424	+	antisense,	A:gene_id "G7296"; gene_name "ypfH";	80	17	151	210	6.5446	3.18659e-13
2601192	+	orphan		1413	29	457	313	33.3712	7.52217e-128
2618272	+	antisense,	A:gene_id "G7313"; gene_name "hda";	158	19	116	91	6.52359	1.57835e-13
2626899	+	antisense,	A:gene_id "G7314"; gene_name "pdeF";	101	15	104	136	8.80513	5.1631e-16
2629689	+	orphan		331	40	649	667	8.50451	1.06075e-48
2635920	+	antisense,	A:gene_id "G7319"; gene_name "der";	259	26	472	533	11.2489	2.59378e-45
2663916	+	internal,	I:gene_id "EG10983"; gene_name "suhB";	299	28	380	584	16.4113	2.7469e-67
2674648	+	antisense,	A:gene_id "G7338"; gene_name "yphB";	48	11	233	228	4.27	5.70053e-06
2697105	+	internal,	I:gene_id "EG11373"; gene_name "mltF";	57	32	41	74	3.21494	7.16525e-05
2700120	+	antisense,	A:gene_id "G0-10634"; gene_name "shoB";	90	29	120	145	3.75	2.33883e-08
2714601	+	antisense,	A:gene_id "EG11785"; gene_name "yfiE";	133	15	155	104	5.94925	2.26936e-11
2717859	+	antisense,	A:gene_id "EG11786"; gene_name "yfiF";	84	19	92	71	3.4119	1.99108e-05
2724116	+	primary,	P:gene_id "EG10781"; gene_name "pssA";	179	30	90	46	3.04963	3.13956e-05
2737662	+	primary,	P:gene_id "EG11271"; gene_name "pheL";	899	109	696	168	1.99083	2.13045e-07
2742171	+	internal,	I:gene_id "G7354"; gene_name "yfiR";	107	71	145	348	3.6169	9.23943e-13
2750059	+	internal,	I:gene_id "EG12442"; gene_name "yfjD";	89	22	76	82	4.36483	7.53789e-08
2755742	+	internal,	I:gene_id "EG30100"; gene_name "ssrA";	495	67831	522	102474	1.43258	1.45244e-08
2757911	+	antisense,	A:gene_id "G7359"; gene_name "yfjH";	229	16	287	242	12.0684	2.84802e-31
2761558	+	antisense,	A:gene_id "G7362"; gene_name "abpB";	67	20	144	432	10.05	1.08425e-20
2767534	+	orphan		206	36	237	138	3.33193	1.8008e-09
2785647	+	orphan		55	19	114	154	3.91043	1.55118e-06
2799705	+	antisense,	A:gene_id "EG12201"; gene_name "ygaC";	109	38	121	128	3.03436	6.23177e-07
2808460	+	internal,	I:gene_id "G7403"; gene_name "ygaX";	164	38	68	64	4.06192	1.44698e-08
2815245	+	antisense,	A:gene_id "EG10418"; gene_name "gshA";	134	12	55	24	4.87273	3.60967e-05
2829346	+	internal,	I:gene_id "EG10974"; gene_name "srlR";	697	76	386	156	3.70644	1.66586e-18
2831288	+	antisense,	A:gene_id "EG12108"; gene_name "norR";	87	25	130	197	5.27354	2.15364e-12
2859755	+	orphan		71	39	69	172	4.53809	2.71754e-10
2893051	+	internal,	I:gene_id "G7432"; gene_name "ygcN";	82	18	96	146	6.92824	3.08771e-13
2927710	+	primary,	P:gene_id "EG12373"; gene_name "ygdH";	333	188	220	273	2.19799	8.35445e-10
2932367	+	antisense,	A:gene_id "EG10351"; gene_name "fucO";	46	15	328	461	4.31016	3.36216e-07
2940539	+	antisense,	A:gene_id "EG11794"; gene_name "rlmM";	86	18	317	233	3.51174	5.82387e-07
2943134	+	antisense,	A:gene_id "G7453"; gene_name "ygdI";	1860	44	1464	355	10.2506	2.06517e-71
2945321	+	antisense,	A:gene_id "G7456"; gene_name "tcdA";	73	22	207	294	4.71278	1.34452e-10
2948141	+	antisense,	A:gene_id "G7458"; gene_name "amiC";	1509	15	936	159	17.0891	6.10202e-46
2971168	+	primary,	P:gene_id "G7460"; gene_name "ygdQ";	134	102	164	266	2.1308	4.73895e-06
2973171	+	antisense,	A:gene_id "EG12455"; gene_name "lplT";	146	16	239	199	7.5978	1.08443e-17
2978071	+	antisense,	A:gene_id "EG10549"; gene_name "lysA";	80	17	88	136	7.27273	4.61591e-13
2980090	+	antisense,	A:gene_id "EG11157"; gene_name "ygeA";	73	17	146	129	3.79412	1.8376e-06
2987246	+	orphan		85	26	79	104	4.3038	1.85522e-08
3040544	+	antisense,	A:gene_id "G7509"; gene_name "cptA";	158	32	102	91	4.40502	1.47986e-10
3042772	+	antisense,	A:gene_id "G7512"; gene_name "yqfA";	149	19	156	165	8.29453	1.13619e-19
3045237	+	antisense,	A:gene_id "G7514"; gene_name "ygfF";	83	28	94	175	5.51862	1.02795e-12
3057682	+	antisense,	A:gene_id "EG10944"; gene_name "serA";	1498	18	1867	953	42.4803	3.76416e-177
3060897	+	internal,	I:gene_id "EG11444"; gene_name "scpA";	159	15	543	563	10.9904	3.7826e-29
3064032	+	primary, internal,	P:gene_id "EG11445"; gene_name "argK";,I:gene_id "G7516"; gene_name "scpB";	43	12	252	342	4.8631	3.2573e-07
3087603	+	internal,	I:gene_id "EG10589"; gene_name "metK";	103	58	90	215	4.24234	1.07897e-12
3094341	+	antisense,	A:gene_id "G7526"; gene_name "yggR";	208	63	217	200	3.04294	5.70666e-11
3098688	+	antisense,	A:gene_id "EG12704"; gene_name "yggM";	90	31	196	299	4.4289	6.77064e-12
3101207	+	antisense,	A:gene_id "EG12705"; gene_name "yggN";	47	24	212	450	4.15684	3.18501e-08
3105029	+	internal,	I:gene_id "G7533"; gene_name "mltC";	258	88	274	196	2.09721	1.29452e-06
3110486	+	primary,	P:gene_id "EG30065"; gene_name "pheV";	4606	50	3667	293	7.36056	3.59048e-54
3139969	+	antisense,	A:gene_id "EG11805"; gene_name "hybG";, gene_id "EG11804"; gene_name "hybF";	52	21	39	66	4.19048	8.74936e-06
3151021	+	antisense,	A:gene_id "EG10272"; gene_name "exbD";	41	9	70	70	4.55556	9.52052e-05
3154309	+	antisense,	A:gene_id "G7563"; gene_name "yqhC";	122	23	118	112	5.03464	4.06367e-11
3157686	+	internal,	I:gene_id "G7566"; gene_name "yqhG";	46	21	57	104	3.99666	5.07366e-06
3167724	+	antisense,	A:gene_id "G7570"; gene_name "ygiS";	43	25	46	142	5.30957	1.95882e-08
3173653	+	antisense,	A:gene_id "EG10687"; gene_name "parE";	221	29	130	115	6.74138	1.18932e-18
3179617	+	primary, internal,	P:gene_id "EG11009"; gene_name "tolC";,I:gene_id "EG11163"; gene_name "ygiA";	204	107	161	194	2.29732	1.64673e-07
3181832	+	antisense,	A:gene_id "EG11166"; gene_name "ygiD";	266	56	377	316	3.98143	4.13645e-19
3183542	+	orphan		129	35	207	302	5.37723	6.64977e-18
3185961	+	internal,	I:gene_id "EG12363"; gene_name "ygiL";	309	3	358	33	9.49441	2.65001e-06
3191185	+	internal,	I:gene_id "G7587"; gene_name "yqiI";	417	37	352	118	3.7781	2.69168e-12
3205553	+	antisense,	A:gene_id "EG12694"; gene_name "ttdR";	144	35	179	364	8.36648	2.42526e-29
3211022	+	primary,	P:gene_id "EG10920"; gene_name "rpsU";	451	292	387	503	2.00748	4.36872e-12
3216101	+	antisense,	A:gene_id "G7593"; gene_name "yqjH";	946	26	980	77	2.85879	2.22147e-06
3217970	+	antisense,	A:gene_id "G7595"; gene_name "aer";	104	26	82	78	3.80488	3.60694e-07
3222357	+	internal,	I:gene_id "EG10254"; gene_name "ebgR";	62	33	83	125	2.8295	6.49974e-05
3227723	+	orphan		39	59	83	365	2.90688	1.39875e-05
3240275	+	internal,	I:gene_id "EG12732"; gene_name "sstT";	193	111	172	189	1.91059	4.69825e-05
3241399	+	antisense,	A:gene_id "G7608"; gene_name "ygjV";	105	29	139	124	3.22997	7.46081e-07
3247758	+	orphan		183	173	232	372	1.69613	9.21638e-05
3249123	+	internal,	I:gene_id "G7611"; gene_name "yqjC";	220	105	438	370	1.76995	3.52842e-05
3250556	+	orphan		133	37	414	304	2.63951	4.63383e-07
3252996	+	internal,	I:gene_id "G7618"; gene_name "yhaI";	96	20	159	158	4.76981	3.53624e-10
3255571	+	antisense,	A:gene_id "G7622"; gene_name "yhaM";	68	24	95	158	4.71228	2.50162e-09
3278006	+	antisense,	A:gene_id "G7630"; gene_name "agaR";	98	16	145	106	4.47759	4.87797e-08
3289845	+	internal,	I:gene_id "G7639"; gene_name "yraJ";	48	30	61	140	3.67213	2.60115e-06
3297309	+	antisense,	A:gene_id "G7645"; gene_name "yraQ";	113	17	120	153	8.475	1.87777e-17
3305003	+	antisense,	A:gene_id "EG10617"; gene_name "mtr";	80	25	89	104	3.73933	4.50225e-07
3320019	+	primary, antisense,	P:gene_id "EG10068"; gene_name "argG";,A:gene_id "G7655"; gene_name "yhbX";	50	44	64	212	3.7642	1.41849e-07
3321743	+	orphan		199	22	240	76	2.86439	2.35095e-05
3331179	+	antisense,	A:gene_id "G7656"; gene_name "obgE";	152	17	199	131	5.8859	6.74797e-13
3335370	+	antisense,	A:gene_id "EG11358"; gene_name "murA";	119	12	161	127	7.82246	9.2243e-14
3349699	+	antisense,	A:gene_id "G7668"; gene_name "mtgA";	280	21	613	672	14.6166	3.30135e-54
3351461	+	antisense,	A:gene_id "EG10062"; gene_name "arcB";	2219	20	3049	418	15.2106	9.69762e-69
3361307	+	internal,	I:gene_id "EG11514"; gene_name "gltF";	133	42	622	806	4.10343	2.02398e-16
3367906	+	internal,	I:gene_id "G7674"; gene_name "yhcG";	112	34	457	418	3.013	1.72995e-08
3380776	+	internal,	I:gene_id "G7682"; gene_name "degQ";	370	60	176	220	7.70833	1.04038e-37
3382949	+	internal,	I:gene_id "EG11652"; gene_name "degS";	167	42	320	184	2.28631	1.37544e-05
3385385	+	orphan		94	64	102	175	2.51991	6.04067e-06
3404518	+	orphan		99	155	72	286	2.5371	4.2271e-07
3411124	+	internal,	I:gene_id "EG11311"; gene_name "dusB";	144	89	114	170	2.41277	1.09128e-06
3412709	+	internal,	I:gene_id "G7694"; gene_name "yhdU";	59	49	84	470	6.73712	5.22172e-17
3430172	+	antisense,	A:gene_id "EG10077"; gene_name "aroE";	160	22	155	107	5.02053	2.01545e-11
3432288	+	antisense,	A:gene_id "EG11605"; gene_name "smg";	190	35	213	97	2.47217	2.85072e-05
3438536	+	antisense,	A:gene_id "G0-10465"; gene_name "arfA";	245	73	147	256	5.84475	3.42079e-28
3454633	+	antisense,	A:gene_id "G7701"; gene_name "gspA";	66	23	96	102	3.04891	5.84478e-05
3465921	+	internal,	I:gene_id "EG11359"; gene_name "gspO";	57	25	92	132	3.2713	1.0501e-05
3482198	+	internal,	I:gene_id "EG12903"; gene_name "yheS";	93	44	114	134	2.48445	4.60535e-05
3484861	+	internal,	I:gene_id "EG12365"; gene_name "prkB";	102	45	123	167	3.07751	1.11769e-07
3487001	+	internal,	I:gene_id "G7721"; gene_name "yhfK";	675	217	587	578	3.06291	4.86994e-32
3489306	+	antisense,	A:gene_id "EG10066"; gene_name "argD";	106	16	321	210	4.33411	6.72067e-09
3497031	+	internal,	I:gene_id "EG10654"; gene_name "nirC";	586	24	920	149	3.95444	5.9612e-12
3499258	+	orphan		81	74	90	230	2.7973	4.80139e-07
3504972	+	antisense,	A:gene_id "G7728"; gene_name "yhfS";	55	33	66	144	3.63636	1.25845e-06
3508446	+	antisense,	A:gene_id "G7731"; gene_name "php";	52	13	175	154	3.52	5.44719e-05
3528596	+	internal,	I:gene_id "G7741"; gene_name "yrfF";	139	149	226	468	1.93182	4.66682e-06
3530894	+	antisense,	A:gene_id "G7745"; gene_name "yhgE";	128	32	332	466	5.61446	1.63601e-19
3535269	+	antisense,	A:gene_id "EG10269"; gene_name "envZ";	89	13	203	149	5.02501	9.6338e-09
3537367	+	orphan		111	51	142	161	2.46769	9.96351e-06
3546293	+	orphan		292	70	307	415	5.6389	2.94203e-34
3547979	+	antisense,	A:gene_id "EG10561"; gene_name "malQ";	55	15	165	257	5.71111	6.689e-10
3556350	+	antisense,	A:gene_id "G7750"; gene_name "rtcA";	122	14	285	291	8.89774	1.09901e-19
3564060	+	orphan		506	73	793	956	8.35627	2.85055e-77
3581829	+	orphan		87	36	125	152	2.93867	2.57319e-06
3592793	+	antisense,	A:gene_id "EG10536"; gene_name "livF";	50	30	84	150	2.97619	4.37715e-05
3598762	+	antisense,	A:gene_id "EG10539"; gene_name "livJ";	100	35	105	126	3.42857	8.0239e-08
3606645	+	internal,	I:gene_id "EG12215"; gene_name "zntA";	142	43	201	212	3.48305	7.86818e-11
3610794	+	antisense,	A:gene_id "EG12219"; gene_name "yhhS";	171	16	183	124	7.2418	1.14807e-15
3613642	+	orphan		147	28	158	269	8.93829	5.52514e-27
3640994	+	internal,	I:gene_id "EG12232"; gene_name "dtpB";	917	63	664	96	2.10442	1.11299e-05
3648388	+	primary,	P:gene_id "G0-10752"; gene_name "agrB";	209	64	207	137	2.16131	1.51003e-05
3657733	+	orphan		101	28	251	475	6.82627	1.99948e-20
3664987	+	primary, antisense,	P:gene_id "G0-8914"; gene_name "gadY";,A:gene_id "EG12243"; gene_name "gadX";	136	45	331	364	3.32353	2.18826e-11
3671289	+	primary, antisense,	P:gene_id "EG12245"; gene_name "treF";,A:gene_id "EG12246"; gene_name "yhjB";	41	44	69	205	2.76845	8.87909e-05
3674577	+	orphan		93	50	156	301	3.58885	8.34544e-11
3680726	+	antisense,	A:gene_id "EG12254"; gene_name "yhjJ";	123	49	84	111	3.31706	3.84703e-08
3696836	+	internal,	I:gene_id "EG12263"; gene_name "bcsE";	134	144	210	436	1.93201	8.07134e-06
3700397	+	orphan		535	49	477	582	13.3218	2.38354e-87
3702288	+	antisense,	A:gene_id "EG12628"; gene_name "dppF";	73	12	265	301	6.90975	2.69956e-12
3714344	+	antisense,	A:gene_id "EG10124"; gene_name "bisC";	90	23	60	112	7.30435	5.46606e-14
3718677	+	antisense,	A:gene_id "EG12273"; gene_name "yiaF";	117	32	122	151	4.52536	1.29922e-11
3720745	+	internal,	I:gene_id "G0-10624"; gene_name "insJK";, gene_id "G7776"; gene_name "insJ";	2641	46	3275	244	4.27749	2.53296e-24
3726945	+	antisense,	A:gene_id "EG11186"; gene_name "yiaA";	58	30	67	209	6.03085	3.58984e-12
3741383	+	antisense,	A:gene_id "EG12277"; gene_name "ysaA";	136	31	238	373	6.87558	2.78995e-23
3753583	+	antisense,	A:gene_id "EG12290"; gene_name "yiaV";	40	19	151	357	4.97734	1.92096e-08
3768423	+	internal,	I:gene_id "EG11763"; gene_name "yibG";	182	53	330	311	3.23625	2.00636e-12
3770028	+	orphan		142	27	363	273	3.95531	1.91597e-11
3775884	+	internal,	I:gene_id "EG11965"; gene_name "mtlR";	129	70	108	244	4.16349	1.22521e-14
3777324	+	orphan		90	619	176	2138	1.76623	5.48696e-05
3781497	+	internal,	I:gene_id "EG11888"; gene_name "trmL";	379	33	961	705	8.42541	7.8129e-46
3789384	+	antisense,	A:gene_id "EG11266"; gene_name "waaH";	106	28	187	274	5.54698	1.78562e-15
3797836	+	internal,	I:gene_id "EG11424"; gene_name "waaL";	239	85	433	287	1.86369	1.95696e-05
3799398	+	antisense,	A:gene_id "EG11426"; gene_name "waaZ";	206	37	404	250	3.44528	8.68993e-12
3807299	+	antisense,	A:gene_id "EG11341"; gene_name "waaQ";	62	26	183	203	2.64523	9.00956e-05
3810765	+	antisense,	A:gene_id "EG10329"; gene_name "mutM";	70	26	137	171	3.36047	1.23505e-06
3815239	+	antisense,	A:gene_id "EG10808"; gene_name "pyrE";	227	45	158	203	6.48115	3.14437e-25
3819922	+	antisense,	A:gene_id "EG11334"; gene_name "ligB";	423	24	210	218	18.2964	2.70181e-56
3823183	+	internal,	I:gene_id "EG10966"; gene_name "spoT";	666	260	536	386	1.84469	5.37725e-10
3825348	+	internal,	I:gene_id "EG10829"; gene_name "recG";	216	75	423	386	2.62809	5.39418e-11
3827414	+	antisense,	A:gene_id "EG10406"; gene_name "gltS";	66	28	342	442	3.04637	1.06445e-06
3832478	+	antisense,	A:gene_id "EG11685"; gene_name "yicI";	103	29	148	188	4.51165	2.10687e-11
3836554	+	orphan		15717	49	8996	606	21.6071	6.60142e-197
3839587	+	antisense,	A:gene_id "EG10657"; gene_name "nlpA";	107	54	451	563	2.47356	2.63326e-07
3847738	+	antisense,	A:gene_id "EG11053"; gene_name "uhpC";	51	14	117	128	3.98535	1.03746e-05
3869087	+	antisense,	A:gene_id "EG11713"; gene_name "yidR";	200	17	260	159	7.19457	1.38921e-17
3885151	+	internal,	I:gene_id "EG11197"; gene_name "yidC";	1198	269	1260	765	2.70393	1.43291e-36
3888562	+	orphan		415	453	561	1372	2.24048	1.58267e-21
3891617	+	internal,	I:gene_id "EG11720"; gene_name "mdtL";	381	70	1297	999	4.1923	8.22898e-32
3898672	+	antisense,	A:gene_id "EG11728"; gene_name "yieK";	93	37	319	368	2.8996	1.69885e-07
3905220	+	antisense,	A:gene_id "EG10115"; gene_name "bglF";	250	41	385	1194	18.9104	6.90258e-90
3928440	+	antisense,	A:gene_id "EG11730"; gene_name "viaA";	115	43	50	92	4.92093	5.48256e-11
3934445	+	internal,	I:gene_id "EG10814"; gene_name "rbsA";	216	74	84	70	2.43243	2.96962e-05
3938387	+	internal,	I:gene_id "EG10819"; gene_name "rbsR";	173	72	116	182	3.76988	1.37786e-13
3947193	+	antisense,	A:gene_id "EG11449"; gene_name "hdfR";	37594	26	38637	415	15.5307	8.60758e-89
3952061	+	orphan		134	61	131	142	2.38118	8.42997e-06
3959826	+	antisense,	A:gene_id "EG12352"; gene_name "ppiC";	75	35	81	106	2.80423	4.00001e-05
3966504	+	internal,	I:gene_id "EG10845"; gene_name "rho";	1310	297	1345	2386	7.82462	1.3278e-215
3982959	+	internal,	I:gene_id "EG10090"; gene_name "aslB";	131757	35	139729	140	3.77179	6.87989e-15
3986668	+	antisense,	A:gene_id "EG10434"; gene_name "hemY";	1924	30	1745	76	2.7932	9.05952e-07
3989702	+	antisense,	A:gene_id "EG10430"; gene_name "hemD";	111	12	148	64	4	1.13446e-05
3991343	+	internal,	I:gene_id "EG10170"; gene_name "cyaA";	532	354	400	724	2.72011	6.72685e-28
3993834	+	antisense,	A:gene_id "EG11653"; gene_name "cyaY";	298	71	515	706	5.75381	1.16177e-40
3996822	+	internal,	I:gene_id "EG11069"; gene_name "xerC";	250	96	443	330	1.9399	1.5715e-06
4000389	+	antisense,	A:gene_id "EG11462"; gene_name "yigE";	84	41	295	505	3.50723	3.10722e-10
4002485	+	antisense,	A:gene_id "EG11464"; gene_name "yigF";	91	62	531	925	2.5568	4.5791e-08
4011704	+	internal,	I:gene_id "EG11471"; gene_name "yigM";	98	21	300	326	5.07111	1.26196e-12
4017975	+	internal,	I:gene_id "EG11472"; gene_name "rmuC";	717	68	822	413	5.29771	5.25519e-41
4027855	+	antisense,	A:gene_id "EG10278"; gene_name "fadA";	152	20	179	243	10.3173	7.43837e-27
4037102	+	primary,	P:gene_id "EG30084"; gene_name "rrsA";	4894	3013	5466	4474	1.32951	1.58458e-20
4042646	+	internal,	I:gene_id "EG11831"; gene_name "rdoA";	213	149	151	220	2.08276	1.03432e-06
4050432	+	antisense,	A:gene_id "EG11203"; gene_name "yihA";	1194	53	1388	154	2.49954	4.40523e-09
4052224	+	internal,	I:gene_id "EG11836"; gene_name "hemN";	108	69	75	130	2.71304	2.16133e-06
4061921	+	internal,	I:gene_id "EG11839"; gene_name "yihM";	58	50	59	226	4.44339	6.05294e-10
4063846	+	antisense,	A:gene_id "G7814"; gene_name "ompL";	51	25	101	187	3.77703	8.46714e-07
4070730	+	antisense,	A:gene_id "EG11845"; gene_name "yihS";	61	43	79	188	3.37592	3.99498e-07
4076400	+	internal,	I:gene_id "EG11851"; gene_name "yihY";	173	119	226	321	2.06488	7.74872e-07
4078563	+	orphan		125	84	123	518	6.26694	2.82109e-27
4086923	+	orphan		89	59	74	146	2.97618	7.31576e-07
4088219	+	antisense,	A:gene_id "EG11861"; gene_name "frvR";	53	27	92	141	3.00845	4.81593e-05
4096436	+	antisense,	A:gene_id "EG11868"; gene_name "rhaB";	68	17	85	72	3.38824	8.01788e-05
4101683	+	orphan		303	38	135	53	3.13041	1.81617e-06
4103957	+	antisense,	A:gene_id "EG10163"; gene_name "cpxA";	81	31	47	68	3.78037	2.34719e-06
4108826	+	orphan		189	44	187	177	4.06575	8.13471e-14
4113800	+	antisense,	A:gene_id "EG10628"; gene_name "fpr";	134	33	124	86	2.81623	1.20246e-05
4119121	+	antisense,	A:gene_id "EG11879"; gene_name "rraA";	324	27	298	256	10.3087	3.69133e-38
4132762	+	internal,	I:gene_id "EG10585"; gene_name "metF";	91	24	120	88	2.78056	9.1827e-05
4136801	+	internal,	I:gene_id "EG11902"; gene_name "yijE";	212	43	200	188	4.63442	6.98058e-17
4159509	+	antisense,	A:gene_id "EG11428"; gene_name "sthA";	254	44	128	113	5.09624	3.16367e-16
4162546	+	antisense,	A:gene_id "EG11022"; gene_name "trmA";	313	40	322	270	6.56134	7.68752e-30
4168230	+	primary,	P:gene_id "EG30085"; gene_name "rrsB";	4055	3470	4487	5020	1.3074	4.17557e-18
4174249	+	antisense,	A:gene_id "EG10922"; gene_name "coaA";	75	36	82	141	3.58232	1.27885e-07
4175959	+	internal,	I:gene_id "EG11037"; gene_name "tufB";	77702	344	70703	1221	3.90078	1.32583e-132
4181000	+	orphan		1503	1193	1925	3040	1.98958	3.89008e-46
4201402	+	antisense,	A:gene_id "EG11918"; gene_name "zraP";	444	40	294	456	17.2163	8.96722e-85
4204911	+	antisense,	A:gene_id "EG10792"; gene_name "purD";	74	17	172	169	4.27702	5.65603e-08
4220399	+	antisense,	A:gene_id "EG11208"; gene_name "arpA";	104	59	122	208	3.00528	2.09515e-08
4231569	+	antisense,	A:gene_id "EG11922"; gene_name "yjbD";	88	26	100	93	3.14769	1.10791e-05
4235753	+	orphan		136	34	111	78	2.81081	1.38092e-05
4247700	+	internal,	I:gene_id "EG10558"; gene_name "malK";	216	187	54	109	2.33155	1.14849e-05
4250542	+	orphan		151	28	67	71	5.71482	8.84053e-12
4254336	+	antisense,	A:gene_id "EG10740"; gene_name "plsB";	177	24	203	160	5.81281	4.67606e-16
4257949	+	internal,	I:gene_id "EG11491"; gene_name "dinF";	322	54	288	295	6.1079	5.56926e-32
4259652	+	antisense,	A:gene_id "EG11929"; gene_name "zur";	500	30	1072	405	6.29664	2.08355e-30
4263450	+	antisense,	A:gene_id "EG11492"; gene_name "qor";	152	27	183	168	5.16818	2.1335e-14
4267111	+	orphan		120	77	174	236	2.11375	2.10859e-05
4268234	+	internal,	I:gene_id "EG11040"; gene_name "tyrB";	71	65	188	547	3.17815	2.79938e-09
4270447	+	internal,	I:gene_id "EG11935"; gene_name "yjbQ";	174	52	507	356	2.34957	2.96495e-07
4281854	+	antisense,	A:gene_id "EG11941"; gene_name "yjcF";	89	25	98	184	6.68408	3.46565e-15
4287833	+	internal,	I:gene_id "EG11781"; gene_name "nrfA";	100	23	122	81	2.88667	7.80113e-05
4296545	+	antisense,	A:gene_id "EG11951"; gene_name "yjcO";	44	22	75	404	10.7733	2.75717e-17
4309952	+	antisense,	A:gene_id "EG11959"; gene_name "alsA";	35	23	78	206	4.01895	2.84814e-06
4332468	+	antisense,	A:gene_id "EG11614"; gene_name "basS";	248	32	400	443	8.58312	2.6575e-37
4368038	+	antisense,	A:gene_id "EG10095"; gene_name "aspA";	38	131	30	306	2.95878	4.88701e-05
4369506	+	antisense,	A:gene_id "G7833"; gene_name "yjeH";	311	43	790	471	4.31207	1.58747e-21
4373829	+	antisense,	A:gene_id "G7835"; gene_name "yjeJ";	193	48	112	165	5.92355	1.79096e-20
4377088	+	internal,	I:gene_id "EG11616"; gene_name "sugE";	565	67	750	745	8.37662	3.98391e-73
4386122	+	antisense,	A:gene_id "G7840"; gene_name "mscM";	53	12	369	300	3.59079	3.33057e-05
4392820	+	orphan		1057	63	2075	3352	27.1032	8.86095e-297
4395282	+	internal,	I:gene_id "EG11758"; gene_name "yjeF";	723	83	1274	1310	8.95699	4.89479e-105
4398199	+	internal,	I:gene_id "EG11281"; gene_name "mutL";	84	95	971	2463	2.24285	3.02697e-07
4401787	+	internal,	I:gene_id "EG10437"; gene_name "hflX";	487	366	1372	1536	1.48965	3.98785e-07
4403566	+	internal,	I:gene_id "EG10435"; gene_name "hflC";	372	445	1523	2816	1.54567	2.26898e-08
4406232	+	internal,	I:gene_id "EG11212"; gene_name "nsrR";	386	123	602	1038	5.41107	2.67857e-55
4425947	+	internal,	I:gene_id "EG10917"; gene_name "rpsR";	818	902	769	1274	1.50241	8.66597e-10
4427407	+	antisense,	A:gene_id "G7862"; gene_name "yjfZ";	139	30	191	125	3.03229	7.57445e-07
4431615	+	antisense,	A:gene_id "G7866"; gene_name "ytfE";	188	28	357	438	8.2377	6.77618e-31
4437751	+	internal,	I:gene_id "G7870"; gene_name "ytfI";	128	46	135	176	3.6277	1.32711e-10
4448298	+	orphan		279	100	189	187	2.76048	3.51454e-11
4457370	+	antisense,	A:gene_id "EG11410"; gene_name "yjgA";	108	61	95	151	2.81415	5.12491e-07
4460186	+	antisense,	A:gene_id "G812"; gene_name "nrdG";	135	28	114	72	3.04511	9.75593e-06
4467621	+	orphan		952	47	1938	472	4.93318	3.59283e-33
4470998	+	antisense,	A:gene_id "EG10811"; gene_name "pyrI";	53	24	242	361	3.29425	2.33653e-06
4477473	+	antisense,	A:gene_id "EG10069"; gene_name "argI";	44	22	227	461	4.06167	1.39608e-07
4479990	+	internal,	I:gene_id "G7887"; gene_name "yjgN";	3855	53	4777	125	1.90328	6.72606e-05
4488692	+	antisense,	A:gene_id "G7890"; gene_name "yjgR";	121	16	126	55	3.30109	6.8835e-05
4493012	+	antisense,	A:gene_id "G7892"; gene_name "idnO";	41	18	108	185	3.90175	5.2e-06
4497091	+	internal,	I:gene_id "EG12364"; gene_name "intB";	3644	75	4019	223	2.6959	8.95726e-15
4502176	+	antisense,	A:gene_id "G7900"; gene_name "insG";	137	30	340	354	4.75471	1.61388e-15
4505644	+	internal,	I:gene_id "G7901"; gene_name "yjhC";	130	48	285	248	2.35673	4.3935e-06
4518693	+	internal,	I:gene_id "G7908"; gene_name "insA-7";	149	52	127	278	6.27226	1.36871e-23
4521428	+	antisense,	A:gene_id "EG12548"; gene_name "yjhF";	64	30	95	150	3.36842	1.67372e-06
4528875	+	antisense,	A:gene_id "G7915"; gene_name "sgcQ";	191	20	185	138	7.12378	6.6768e-18
4536716	+	antisense,	A:gene_id "G7919"; gene_name "nanS";	76	46	207	661	5.27578	8.51393e-17
4541812	+	orphan		434	76	1021	889	4.97224	2.78694e-42
4544508	+	internal,	I:gene_id "EG10310"; gene_name "fimC";	267	103	338	265	2.03237	4.43334e-07
4551233	+	antisense,	A:gene_id "EG12563"; gene_name "gntP";	47	42	79	432	6.11935	2.85053e-13
4555483	+	antisense,	A:gene_id "G7922"; gene_name "yjiC";	102	43	429	787	4.3516	1.15256e-15
4575164	+	orphan		64	49	160	288	2.35102	6.49341e-05
4587998	+	antisense,	A:gene_id "EG10021"; gene_name "yjiA";	51	20	48	68	3.6125	7.586e-05
4608878	+	internal,	I:gene_id "EG12115"; gene_name "yjjG";	106	90	83	162	2.2988	2.93866e-05
4611202	+	orphan		114	57	108	291	5.38889	1.19729e-18
4614777	+	antisense,	A:gene_id "G7953"; gene_name "yjjW";	43	21	43	103	4.90476	6.68774e-07
4623524	+	antisense,	A:gene_id "EG11796"; gene_name "lplA";	106	32	132	142	3.56345	1.7823e-08
4638253	+	internal,	I:gene_id "EG10145"; gene_name "creD";	83	15	163	138	4.68466	2.34875e-08
5300	-	antisense,	A:gene_id "G6081"; gene_name "yaaX";	69	29	71	88	2.949	6.13891e-05
20443	-	internal,	I:gene_id "G0-10535"; gene_name "insAB-1";, gene_id "G6086"; gene_name "insA-1";	826	6	577	26	6.20335	5.80584e-06
36232	-	primary,	P:gene_id "EG11558"; gene_name "caiC";	53	18	158	233	4.34212	1.14198e-07
39251	-	internal,	I:gene_id "EG11560"; gene_name "caiA";	57	27	67	114	3.59204	3.20161e-06
50016	-	antisense,	A:gene_id "EG10326"; gene_name "folA";	90	33	268	280	2.84939	8.10178e-07
53246	-	internal,	I:gene_id "EG10691"; gene_name "pdxA";	264	97	171	164	2.61024	2.17158e-09
58260	-	orphan		83	15	314	240	4.2293	4.45441e-08
63552	-	internal,	I:gene_id "EG10747"; gene_name "polB";	44	163	39	411	2.84474	1.36341e-05
74720	-	internal,	I:gene_id "EG11574"; gene_name "tbpA";	161	44	152	104	2.50359	1.43236e-05
111226	-	antisense,	A:gene_id "EG10626"; gene_name "mutT";	105	36	104	190	5.32853	1.32143e-14
117574	-	orphan		114	28	72	97	5.48512	9.08186e-12
136337	-	internal,	I:gene_id "EG10963"; gene_name "speE";	226	77	441	467	3.10811	1.12069e-15
138442	-	antisense,	A:gene_id "EG12318"; gene_name "cueO";	57	18	220	239	3.44015	5.39796e-06
141870	-	antisense,	A:gene_id "EG20098"; gene_name "hpt";	386	49	365	405	8.74084	1.88927e-50
145798	-	antisense,	A:gene_id "EG11749"; gene_name "yadE";	214	27	412	373	7.17566	8.25527e-27
147624	-	antisense,	A:gene_id "EG11748"; gene_name "yadD";	273	30	328	610	16.9238	7.99336e-69
152750	-	internal,	I:gene_id "EG12327"; gene_name "yadM";	75	24	261	280	3.35249	3.37953e-07
157153	-	orphan		181	55	140	381	8.95597	1.8083e-38
173016	-	antisense,	A:gene_id "EG10303"; gene_name "fhuB";	226	19	216	157	8.64571	1.74061e-22
176852	-	antisense,	A:gene_id "EG12332"; gene_name "erpA";	86	20	62	70	4.85484	5.45642e-08
183583	-	antisense,	A:gene_id "EG12335"; gene_name "cdaR";	56	13	99	116	5.0474	1.9442e-07
213495	-	antisense,	A:gene_id "G6096"; gene_name "tilS";	194	8	125	158	30.652	8.95192e-38
216647	-	internal,	I:gene_id "EG12138"; gene_name "yaeF";	81	19	122	112	3.91372	4.368e-07
244775	-	antisense,	A:gene_id "G6107"; gene_name "yafJ";	122	20	269	289	6.55353	2.80499e-17
253916	-	orphan		220	37	115	179	9.25499	2.09063e-30
288011	-	antisense,	A:gene_id "G6143"; gene_name "yagH";	76	12	143	113	5.00466	9.46052e-08
291780	-	antisense,	A:gene_id "G6147"; gene_name "yagJ";	69	10	410	236	3.97171	8.14141e-06
293252	-	internal,	I:gene_id "G6149"; gene_name "yagL";	90	48	475	854	3.37105	4.47666e-11
295126	-	primary,	P:gene_id "G6151"; gene_name "yagN";	336	59	474	907	10.8972	2.0337e-75
298041	-	internal,	I:gene_id "G6154"; gene_name "paoD";	50	10	51	57	5.58824	3.39871e-06
313613	-	orphan		32	35	143	672	4.2965	6.76101e-08
318344	-	internal,	I:gene_id "G6173"; gene_name "rclB";	39	18	79	143	3.92194	1.01474e-05
324578	-	orphan		160	16	572	199	3.47902	4.36767e-07
326972	-	internal,	I:gene_id "EG10109"; gene_name "betA";	106	47	108	117	2.44326	5.49192e-05
360877	-	antisense,	A:gene_id "EG10177"; gene_name "cynX";	55	16	45	55	4.20139	2.07604e-05
366705	-	internal,	I:gene_id "EG10525"; gene_name "lacI";	301	42	233	146	4.4907	2.59331e-16
369964	-	antisense,	A:gene_id "M010"; gene_name "mhpA";	1000	9	1453	83	6.34702	1.35117e-10
388499	-	antisense,	A:gene_id "EG12423"; gene_name "tauD";	86	33	146	213	3.80199	1.97861e-09
391117	-	antisense,	A:gene_id "G6222"; gene_name "yaiT";	63	44	201	418	2.97761	3.65734e-07
395316	-	internal,	I:gene_id "EG12867"; gene_name "ampH";	56	57	98	247	2.47619	5.46555e-05
399675	-	antisense,	A:gene_id "G6229"; gene_name "yaiZ";	110	28	99	118	4.68254	9.81391e-11
404394	-	antisense,	A:gene_id "EG11257"; gene_name "dgcC";	141	16	134	122	8.02332	3.52246e-16
406662	-	antisense,	A:gene_id "EG10082"; gene_name "aroL";	47	15	97	122	3.94089	1.20789e-05
408419	-	antisense,	A:gene_id "EG12159"; gene_name "yaiE";	76	17	71	95	5.98177	9.36557e-10
430502	-	antisense,	A:gene_id "EG10940"; gene_name "secF";	639	11	657	281	24.8456	1.75205e-57
438058	-	internal,	I:gene_id "G6236"; gene_name "yajO";	144	56	152	176	2.97744	6.46253e-09
442717	-	antisense,	A:gene_id "G6238"; gene_name "thiI";	78	15	99	94	4.93737	6.3652e-08
446281	-	internal,	I:gene_id "G6241"; gene_name "yajR";	188	56	141	112	2.66667	4.77423e-07
453334	-	internal,	I:gene_id "EG12183"; gene_name "ampG";	201	169	162	301	2.20984	2.56926e-08
464707	-	antisense,	A:gene_id "G6244"; gene_name "fadM";	52	19	81	166	5.60884	1.64267e-09
467893	-	antisense,	A:gene_id "G6246"; gene_name "cof";	84	26	145	134	2.98568	1.16783e-05
474030	-	antisense,	A:gene_id "EG11821"; gene_name "amtB";	88	14	386	202	3.28942	1.53688e-05
478560	-	internal,	I:gene_id "G6252"; gene_name "pdeB";	561	86	931	1031	7.22393	7.53852e-76
479692	-	internal,	I:gene_id "G58"; gene_name "maa";	598	265	1378	856	1.40178	7.38813e-05
481133	-	orphan		99	281	100	589	2.07512	5.64936e-06
484378	-	primary, internal,	P:gene_id "EG11703"; gene_name "acrA";,I:gene_id "EG11704"; gene_name "acrB";	103	72	75	126	2.40333	3.38758e-05
501016	-	antisense,	A:gene_id "EG11102"; gene_name "gsk";	142	22	88	86	6.30785	4.94124e-13
506498	-	antisense,	A:gene_id "EG11060"; gene_name "ushA";	84	24	167	154	3.22754	1.81238e-06
517175	-	antisense,	A:gene_id "G6267"; gene_name "fetB";	221	45	216	573	13.0281	1.16325e-58
523084	-	orphan		238	24	375	122	3.22622	1.23622e-07
528867	-	antisense,	A:gene_id "EG11770"; gene_name "ybbD";	96	65	210	795	5.59121	2.38473e-22
548458	-	antisense,	A:gene_id "G6288"; gene_name "ylbE";	41	11	67	86	4.78426	1.10301e-05
553077	-	internal,	I:gene_id "EG10793"; gene_name "purE";	326	37	216	67	2.73298	4.77161e-06
556564	-	orphan		61	22	89	102	3.17773	3.90705e-05
559169	-	antisense,	A:gene_id "G6291"; gene_name "sfmC";	40	20	93	150	3.22581	8.28941e-05
561669	-	antisense,	A:gene_id "G6292"; gene_name "sfmD";	427	13	367	45	4.02746	4.02484e-06
564445	-	internal,	I:gene_id "EG11103"; gene_name "fimZ";	55	27	24	65	5.51698	1.49647e-07
574331	-	antisense,	A:gene_id "G6307"; gene_name "ybcQ";	285	24	445	362	9.66011	3.17759e-36
578204	-	antisense,	A:gene_id "G6311"; gene_name "rzpD";	149	72	259	435	3.47571	6.10969e-15
582001	-	antisense,	A:gene_id "G6315"; gene_name "tfaD";	78	17	452	310	3.1468	9.61167e-06
584457	-	antisense,	A:gene_id "EG10050"; gene_name "appY";	258	80	584	752	4.15274	9.60015e-28
587099	-	internal,	I:gene_id "EG12448"; gene_name "ybcH";	50	30	72	152	3.51852	2.77114e-06
601157	-	antisense,	A:gene_id "EG12367"; gene_name "cusA";	45	8	194	146	4.23325	6.72968e-05
602863	-	antisense,	A:gene_id "EG10708"; gene_name "pheP";	78	20	202	171	3.30149	3.13234e-06
604637	-	internal,	I:gene_id "G6323"; gene_name "ybdG";	168	58	273	240	2.54642	6.52523e-08
607609	-	orphan		48	52	60	318	4.89231	1.29334e-10
631994	-	antisense,	A:gene_id "EG10167"; gene_name "cstA";	78	10	120	69	4.485	7.91523e-06
643493	-	orphan		103	21	69	98	6.96618	4.17035e-13
661557	-	orphan		637	46	506	682	18.6645	1.14402e-119
668113	-	internal,	I:gene_id "EG10606"; gene_name "mrdA";	195	96	222	212	1.93975	2.43327e-05
683379	-	internal,	I:gene_id "G6357"; gene_name "hscC";	108	17	296	303	6.50318	1.93368e-15
684257	-	internal,	I:gene_id "G6358"; gene_name "rihA";	102	35	230	244	3.09168	6.3086e-08
689067	-	orphan		161	4	249	39	6.30422	4.17505e-05
696377	-	orphan		18664	26	16425	82	3.58377	1.32627e-09
699190	-	orphan		221	50	261	187	3.16682	6.84358e-11
707469	-	antisense,	A:gene_id "EG10390"; gene_name "glnS";	107	14	127	59	3.55062	3.54559e-05
709947	-	antisense,	A:gene_id "G6371"; gene_name "ybfN";	398	15	389	64	4.36538	4.82268e-08
720967	-	orphan		66	28	63	312	11.6735	7.86296e-23
723336	-	internal,	I:gene_id "EG10516"; gene_name "kdpD";	49	17	32	50	4.50368	2.74235e-05
744336	-	antisense,	A:gene_id "G6381"; gene_name "ybgK";	317	10	321	51	5.03645	3.16506e-07
752841	-	orphan		1002	21	948	374	18.824	6.35315e-77
792926	-	internal,	I:gene_id "EG11677"; gene_name "modF";	131	93	116	200	2.42862	8.24005e-07
805363	-	antisense,	A:gene_id "G6401"; gene_name "ybhJ";	136	24	141	149	5.98818	4.92367e-15
807348	-	orphan		113	87	75	135	2.33793	2.98312e-05
815186	-	antisense,	A:gene_id "EG11062"; gene_name "uvrB";	77	9	71	63	7.59155	5.27899e-09
824929	-	antisense,	A:gene_id "G6408"; gene_name "ybhQ";	99	23	105	94	3.85342	2.18001e-07
845551	-	orphan		83	58	45	127	4.0387	5.62239e-09
848222	-	orphan		237	45	78	41	2.76838	9.17617e-05
852560	-	internal,	I:gene_id "G6418"; gene_name "opgE";	281	85	285	534	6.19418	5.46331e-42
859177	-	primary,	P:gene_id "G6425"; gene_name "ybiV";	66	24	58	71	3.36638	3.13611e-05
863964	-	antisense,	A:gene_id "G6428"; gene_name "fsaA";	70	13	40	158	21.2692	3.03809e-24
869304	-	antisense,	A:gene_id "G6429"; gene_name "gsiA";	101	15	92	53	3.87899	1.62924e-05
879406	-	antisense,	A:gene_id "G6437"; gene_name "yliI";	86	16	190	133	3.7625	1.42637e-06
881569	-	antisense,	A:gene_id "EG10203"; gene_name "dacC";	96	12	239	272	9.1046	4.11282e-17
883240	-	internal,	I:gene_id "G6439"; gene_name "ybjG";	121	140	117	302	2.23089	1.46721e-06
884860	-	antisense,	A:gene_id "G6440"; gene_name "mdfA";	59	13	66	67	4.60723	5.31138e-06
887972	-	primary, antisense,	P:gene_id "G0-8880"; gene_name "rybB";,A:gene_id "G6444"; gene_name "rcdA";	315	35	261	73	2.51724	2.35332e-05
905089	-	antisense,	A:gene_id "G6452"; gene_name "amiD";	186	25	305	160	3.90295	2.55145e-10
917246	-	antisense,	A:gene_id "G6459"; gene_name "ybjD";	299	18	568	545	15.9385	6.92483e-53
920915	-	antisense,	A:gene_id "G6462"; gene_name "macB";	38	9	81	126	6.5679	2.19236e-07
925860	-	primary,	P:gene_id "EG30096"; gene_name "serW";	254	43	216	102	2.78941	2.40795e-07
950334	-	primary,	P:gene_id "EG10028"; gene_name "pflA";	59	26	50	94	4.26615	6.12024e-07
984273	-	antisense,	A:gene_id "G6475"; gene_name "gloC";	102	21	114	105	4.47368	7.056e-09
989461	-	internal,	I:gene_id "EG10742"; gene_name "pncB";	185	174	79	174	2.34177	6.14149e-07
1004029	-	antisense,	A:gene_id "EG12397"; gene_name "ycbF";	42	19	70	113	3.56842	4.99112e-05
1006040	-	antisense,	A:gene_id "G6486"; gene_name "zapC";	91	23	72	79	4.34118	7.40364e-08
1015276	-	antisense,	A:gene_id "G6492"; gene_name "ymbA";	188	12	241	110	7.15076	2.15127e-13
1018970	-	primary, antisense,	P:gene_id "EG10669"; gene_name "ompA";,A:gene_id "EG12855"; gene_name "matP";	770	38	730	86	2.38717	9.27682e-06
1026265	-	antisense,	A:gene_id "EG10426"; gene_name "helD";	145	25	119	157	7.6521	9.45531e-20
1028165	-	antisense,	A:gene_id "G6499"; gene_name "yccU";	188	36	187	93	2.59715	1.39932e-05
1031585	-	primary,	P:gene_id "EG30093"; gene_name "serT";	53357	371	48905	508	1.49392	4.04483e-09
1049796	-	antisense,	A:gene_id "G0-10430"; gene_name "insA-4";, gene_id "G0-10536"; gene_name "insAB-4";	188	26	179	950	38.3756	5.6988e-95
1056830	-	antisense,	A:gene_id "G6515"; gene_name "torT";	39	14	52	81	4.33929	2.20459e-05
1062039	-	antisense,	A:gene_id "EG12195"; gene_name "torD";	64	11	112	125	6.49351	2.00701e-09
1074710	-	antisense,	A:gene_id "EG12301"; gene_name "rutR";	125	28	69	105	6.79348	5.66976e-15
1083291	-	antisense,	A:gene_id "G6527"; gene_name "efeO";	49	9	78	69	4.81624	2.51743e-05
1092292	-	orphan		98	40	146	289	4.84966	1.51449e-14
1115548	-	orphan		72	47	47	129	4.20462	9.01681e-09
1120419	-	internal,	I:gene_id "G6556"; gene_name "solA";	256	29	360	112	2.74636	1.99891e-06
1122569	-	internal,	I:gene_id "EG10806"; gene_name "pyrC";	154	43	106	123	4.15577	1.50337e-11
1145524	-	antisense,	A:gene_id "EG11118"; gene_name "rluC";	60	19	39	67	5.4251	1.32748e-07
1170432	-	orphan		102	36	78	138	5.01282	3.40933e-12
1181656	-	internal,	I:gene_id "G6579"; gene_name "ymfA";	72	21	114	135	4.06015	1.18043e-07
1186640	-	antisense,	A:gene_id "EG11549"; gene_name "pepT";	79	15	153	239	8.22702	1.03106e-15
1203416	-	antisense,	A:gene_id "G6591"; gene_name "ymfL";	113	48	91	108	2.79396	3.83936e-06
1212983	-	internal,	I:gene_id "G6601"; gene_name "ycgX";	117	51	242	348	3.29898	5.35406e-11
1218730	-	antisense,	A:gene_id "G6608"; gene_name "pdeG";	101	26	142	108	2.9545	1.31412e-05
1220771	-	orphan		48	26	74	125	3.1185	6.1734e-05
1224064	-	orphan		230	18	293	571	24.9014	3.58367e-67
1232215	-	antisense,	A:gene_id "EG11056"; gene_name "umuC";	145	13	177	189	11.91	1.41237e-23
1247110	-	internal,	I:gene_id "EG11017"; gene_name "treA";	176	9	195	151	15.143	5.67479e-24
1256339	-	orphan		182	24	172	133	5.86386	1.74769e-15
1260770	-	internal,	I:gene_id "EG12392"; gene_name "dauA";	216	20	182	61	3.61978	1.33479e-06
1272857	-	antisense,	A:gene_id "EG12403"; gene_name "chaC";	88	7	471	461	12.3045	2.30332e-17
1274961	-	antisense,	A:gene_id "EG12405"; gene_name "ychO";	101	6	649	408	10.5824	5.06754e-14
1286692	-	antisense,	A:gene_id "G6631"; gene_name "ychS";	1413	12	1592	873	64.5702	1.54538e-181
1292118	-	antisense,	A:gene_id "EG11319"; gene_name "galU";	492	31	418	122	4.6322	2.91839e-15
1294777	-	orphan		319	20	145	67	7.37	1.78101e-15
1310434	-	orphan		364	85	95	168	7.573	1.89629e-33
1326939	-	antisense,	A:gene_id "EG12433"; gene_name "rluB";	79	17	69	108	7.27366	2.58448e-12
1329992	-	antisense,	A:gene_id "EG10956"; gene_name "sohB";	177	30	99	80	4.76768	5.57084e-11
1337991	-	antisense,	A:gene_id "EG11325"; gene_name "acnA";	158	16	92	79	8.47962	4.50234e-15
1343365	-	orphan		101	25	259	233	3.63444	9.65371e-09
1350047	-	internal,	I:gene_id "G6640"; gene_name "yciW";	117	24	186	322	8.43952	2.73992e-23
1361395	-	antisense,	A:gene_id "G6645"; gene_name "puuD";	30	15	31	104	6.70968	3.31366e-07
1372310	-	antisense,	A:gene_id "G6648"; gene_name "ycjN";	75	15	88	71	4.03409	7.20399e-06
1382709	-	antisense,	A:gene_id "G6657"; gene_name "ompG";	44	17	89	149	4.33311	1.30276e-06
1387858	-	antisense,	A:gene_id "EG11042"; gene_name "tyrR";	293	9	225	132	19.0993	3.64439e-30
1394762	-	antisense,	A:gene_id "G6665"; gene_name "mppA";	41	8	60	73	6.23542	3.50906e-06
1426769	-	antisense,	A:gene_id "G6691"; gene_name "ynaA";	65	22	199	212	3.14756	9.38507e-06
1434347	-	orphan		93	2	188	95	23.4973	9.0899e-12
1441748	-	orphan		64	72	61	176	2.56466	3.77917e-05
1482190	-	antisense,	A:gene_id "G6730"; gene_name "ynbD";	43	15	25	43	4.93067	3.32806e-05
1489650	-	antisense,	A:gene_id "EG10035"; gene_name "aldA";	206	19	98	60	6.63802	2.42664e-12
1493371	-	antisense,	A:gene_id "EG11018"; gene_name "trg";	64	6	212	145	7.2956	4.24705e-08
1516753	-	antisense,	A:gene_id "G6755"; gene_name "patD";	220	9	106	72	16.6038	5.07925e-21
1520696	-	antisense,	A:gene_id "G6761"; gene_name "mcbR";	54	19	56	154	7.81579	1.52472e-12
1526823	-	antisense,	A:gene_id "G6765"; gene_name "yncG";	40	12	278	305	3.65707	6.57145e-05
1528736	-	orphan		114	0	213	85	undefined	4.40714e-14
1550722	-	antisense,	A:gene_id "EG11228"; gene_name "fdnH";	52	9	125	96	4.43733	2.33059e-05
1551885	-	antisense,	A:gene_id "EG11229"; gene_name "fdnI";	71	10	89	116	9.25393	1.64707e-12
1553668	-	internal,	I:gene_id "G6775"; gene_name "adhP";	132	23	123	75	3.49947	1.34314e-06
1573502	-	internal,	I:gene_id "EG11744"; gene_name "pqqL";	59	11	98	70	3.83117	8.67878e-05
1579674	-	internal,	I:gene_id "G6787"; gene_name "ydeM";	30	29	83	270	3.36518	5.4207e-05
1590329	-	primary,	P:gene_id "G6796"; gene_name "yneL";	44	35	43	434	12.6884	4.82762e-20
1598453	-	orphan		48	18	67	101	4.0199	5.96189e-06
1609983	-	internal,	I:gene_id "EG11065"; gene_name "uxaB";	406	18	406	216	12	2.78708e-36
1611136	-	internal,	I:gene_id "G6808"; gene_name "dgcF";	61	22	91	118	3.5954	4.3586e-06
1617935	-	antisense,	A:gene_id "EG11636"; gene_name "ydeA";	43	11	69	75	4.24901	5.15928e-05
1622553	-	antisense,	A:gene_id "EG11640"; gene_name "ydeE";	1211	11	1545	48	3.4203	8.55909e-05
1637423	-	antisense,	A:gene_id "G6822"; gene_name "ydfO";	227	27	308	107	2.92076	1.39594e-06
1641537	-	internal,	I:gene_id "EG12203"; gene_name "cspB";	260	274	296	1740	5.57802	1.40999e-57
1644448	-	orphan		68	23	92	102	3.27788	1.28802e-05
1646581	-	antisense,	A:gene_id "G6833"; gene_name "flxA";	254	69	280	156	2.05093	1.91108e-05
1648695	-	antisense,	A:gene_id "EG11300"; gene_name "ydfA";, gene_id "EG11301"; gene_name "ydfB";	27	22	93	331	4.36804	2.60734e-06
1652059	-	antisense,	A:gene_id "G6837"; gene_name "intQ";	66	32	86	116	2.78198	7.41326e-05
1666514	-	primary, antisense,	P:gene_id "G6851"; gene_name "ynfK";,A:gene_id "G6850"; gene_name "clcB";	85	11	292	159	4.20766	1.52437e-06
1672921	-	internal,	I:gene_id "G6857"; gene_name "mdtI";	198	31	556	375	4.30784	1.04389e-15
1674584	-	antisense,	A:gene_id "G6859"; gene_name "tqsA";	55	17	71	135	6.15162	6.67595e-10
1675853	-	internal,	I:gene_id "EG10745"; gene_name "pntB";	188	45	128	78	2.54583	1.87524e-05
1681110	-	antisense,	A:gene_id "G6862"; gene_name "folM";	74	17	79	66	3.63663	2.37465e-05
1684895	-	antisense,	A:gene_id "EG11038"; gene_name "tus";	83	16	36	39	5.61979	5.83993e-07
1696336	-	orphan		90	20	145	188	5.83448	1.18357e-12
1723937	-	antisense,	A:gene_id "G6885"; gene_name "ydhK";	74	14	29	28	5.10345	2.75785e-05
1733486	-	antisense,	A:gene_id "EG11548"; gene_name "lhr";	436	11	253	67	10.4966	2.62061e-17
1736788	-	internal,	I:gene_id "G6893"; gene_name "ydhP";	454	32	281	68	3.43327	2.06119e-08
1784357	-	antisense,	A:gene_id "EG12357"; gene_name "fadK";	53	14	99	176	6.73016	1.73251e-10
1791758	-	internal,	I:gene_id "G6925"; gene_name "ydiV";	147	53	167	250	4.15207	4.4902e-15
1800501	-	internal,	I:gene_id "EG10506"; gene_name "infC";	268	2261	231	3310	1.69844	1.94074e-08
1808258	-	antisense,	A:gene_id "G6930"; gene_name "yniA";	90	14	81	66	5.2381	1.09026e-07
1812645	-	internal,	I:gene_id "G6935"; gene_name "ydjO";	83	10	80	42	4.3575	4.9333e-05
1821219	-	orphan		92	39	75	136	4.27761	5.98805e-10
1825769	-	orphan		120	33	129	109	3.07259	1.06215e-06
1861188	-	internal,	I:gene_id "G6963"; gene_name "ydjL";	224	7	147	95	20.6803	1.76307e-24
1865510	-	internal,	I:gene_id "G6967"; gene_name "yeaE";	127	17	81	40	3.68918	3.93544e-05
1870212	-	antisense,	A:gene_id "G6970"; gene_name "yeaH";	64	12	143	95	3.54312	8.48386e-05
1886672	-	antisense,	A:gene_id "G6989"; gene_name "yeaX";	56	22	45	89	5.03434	9.13721e-08
1894397	-	antisense,	A:gene_id "G6994"; gene_name "yoaC";	47	39	69	181	3.16128	1.1119e-05
1899777	-	antisense,	A:gene_id "G6996"; gene_name "pdeD";	51	9	103	100	5.50162	1.17747e-06
1906268	-	internal, antisense,	I:gene_id "EG12207"; gene_name "rlmA";,A:gene_id "G6999"; gene_name "mntP";	145	22	342	530	10.214	1.26589e-31
1908371	-	internal,	I:gene_id "G7001"; gene_name "yebO";	220	180	312	907	3.55306	2.56934e-26
1925038	-	orphan		173	165	294	905	3.22748	7.11452e-20
1929742	-	orphan		79	18	60	68	4.97407	1.03074e-07
1931415	-	antisense,	A:gene_id "EG11809"; gene_name "purT";	121	20	101	57	3.41436	1.8275e-05
1938887	-	antisense,	A:gene_id "EG10803"; gene_name "pykA";	77	15	85	68	4.10667	6.40165e-06
1943577	-	antisense,	A:gene_id "EG12368"; gene_name "znuB";	48	10	100	122	5.856	2.58053e-07
1946742	-	antisense,	A:gene_id "EG11136"; gene_name "yebB";	148	44	154	358	7.81936	1.17816e-29
1956702	-	internal,	I:gene_id "G7022"; gene_name "torZ";	121	7	90	35	6.72222	1.08647e-06
1962401	-	antisense,	A:gene_id "G7026"; gene_name "yecT";	30	26	33	119	4.16084	1.75964e-05
1987238	-	antisense,	A:gene_id "G7033"; gene_name "ftnB";	138	22	84	52	3.88312	1.73093e-06
1991020	-	internal,	I:gene_id "EG11139"; gene_name "yecA";	17627	26	13292	96	4.8965	1.61698e-15
1994353	-	internal,	I:gene_id "EG11063"; gene_name "uvrC";	279	115	358	273	1.85006	6.47535e-06
1995939	-	antisense,	A:gene_id "EG12861"; gene_name "yecF";	221	113	250	320	2.50336	7.84481e-11
2007400	-	antisense,	A:gene_id "EG11387"; gene_name "amyA";	113	10	64	83	14.6547	4.60589e-18
2012266	-	internal,	I:gene_id "G7043"; gene_name "yedM";	42	29	25	75	4.34483	7.98201e-06
2023932	-	antisense,	A:gene_id "EG10820"; gene_name "rcsA";	86	12	158	101	4.58122	4.68671e-07
2027287	-	internal,	I:gene_id "G7049"; gene_name "dgcQ";	67	26	166	172	2.67006	9.38909e-05
2030096	-	antisense,	A:gene_id "EG11141"; gene_name "yedA";	57	5	206	187	10.3485	5.0834e-10
2036340	-	antisense,	A:gene_id "G7055"; gene_name "hchA";	71	17	458	520	4.74184	5.67838e-10
2043225	-	orphan		7705	24	9053	1099	38.9732	2.03881e-241
2057519	-	antisense,	A:gene_id "G7068"; gene_name "yeeN";	1121	26	843	182	9.30842	3.72489e-37
2066639	-	internal,	I:gene_id "G7074"; gene_name "insH-6";	29	6	63	102	7.8254	1.35264e-06
2067915	-	orphan		212	107	279	252	1.78957	7.8052e-05
2072596	-	antisense,	A:gene_id "G7080"; gene_name "flu";	194	15	231	131	7.33449	6.39995e-16
2078833	-	antisense,	A:gene_id "G0-10456"; gene_name "yoeF";	248	25	290	414	14.1617	4.52224e-50
2080643	-	orphan		61	25	142	195	3.3507	1.88953e-06
2084344	-	internal,	I:gene_id "EG11894"; gene_name "yeeD";	35	12	140	273	5.6875	1.17152e-07
2087966	-	internal,	I:gene_id "G7088"; gene_name "yeeY";	121	62	87	176	3.94809	5.33919e-12
2096632	-	antisense,	A:gene_id "EG10448"; gene_name "hisF";, gene_id "EG10451"; gene_name "hisI";	154	16	140	56	3.85	3.11635e-06
2113389	-	primary,	P:gene_id "G7093"; gene_name "galF";	283	261	176	283	1.74349	1.52098e-05
2139476	-	antisense,	A:gene_id "G7108"; gene_name "yegH";	123	22	128	176	7.6875	1.11808e-18
2151771	-	internal,	I:gene_id "G7111"; gene_name "yegK";	54	25	54	81	3.24	7.01957e-05
2170918	-	antisense,	A:gene_id "G0-10528"; gene_name "insEF-5";, gene_id "G7126"; gene_name "insF-5";	184	0	187	24	undefined	3.03001e-07
2185042	-	internal,	I:gene_id "M007"; gene_name "thiM";	119	18	98	125	8.43254	5.58453e-17
2192991	-	orphan		335	77	217	132	2.64648	5.53468e-09
2197757	-	orphan		54	29	73	122	3.11195	3.88073e-05
2205941	-	antisense,	A:gene_id "EG11999"; gene_name "yehM";	102	13	152	147	7.58806	1.32532e-13
2211443	-	antisense,	A:gene_id "EG12004"; gene_name "yehR";	101	31	185	261	4.59651	7.89818e-13
2219421	-	internal,	I:gene_id "EG12012"; gene_name "osmF";	90	36	98	128	3.26531	4.42546e-07
2223426	-	antisense,	A:gene_id "EG10231"; gene_name "dld";	105	9	154	143	10.8333	5.0762e-16
2236028	-	antisense,	A:gene_id "EG11289"; gene_name "preA";	322	12	259	72	7.45946	2.9607e-13
2242791	-	internal,	I:gene_id "EG11290"; gene_name "yeiB";	199	67	121	159	3.90292	4.91442e-14
2255991	-	antisense,	A:gene_id "EG12031"; gene_name "yeiL";	26	13	64	140	4.375	4.96941e-05
2259533	-	orphan		44	28	43	97	3.54485	3.11583e-05
2277275	-	antisense,	A:gene_id "EG12041"; gene_name "yejF";	128	27	343	272	3.75942	2.17583e-10
2279713	-	internal,	I:gene_id "EG11419"; gene_name "bcr";	125	60	193	195	2.10492	7.22552e-05
2297978	-	internal,	I:gene_id "EG12060"; gene_name "napC";	146	32	118	70	2.70657	4.18881e-05
2304374	-	antisense,	A:gene_id "EG10255"; gene_name "eco";	20	38	27	238	4.63938	1.46923e-05
2316687	-	antisense,	A:gene_id "EG10821"; gene_name "rcsB";	101	34	121	106	2.60233	5.43056e-05
2349620	-	orphan		330	44	303	302	7.47525	8.0323e-37
2362376	-	orphan		73	25	80	128	4.672	5.03383e-09
2372815	-	antisense,	A:gene_id "G0-10460"; gene_name "arnE";	163	26	298	310	6.52168	2.15901e-21
2379281	-	orphan		132	40	156	120	2.53846	1.24597e-05
2382764	-	antisense,	A:gene_id "G7176"; gene_name "elaD";	274	21	503	139	3.6056	7.57612e-09
2389543	-	antisense,	A:gene_id "G7182"; gene_name "yfbP";	176	23	315	457	11.1017	2.87086e-36
2403831	-	internal,	I:gene_id "EG12084"; gene_name "nuoC";	483	310	593	573	1.50552	1.35003e-05
2423859	-	internal,	I:gene_id "EG10452"; gene_name "hisP";	60	44	116	263	3.09169	6.17064e-07
2427233	-	internal,	I:gene_id "EG10072"; gene_name "argT";	164	85	188	228	2.33992	2.54598e-07
2440043	-	internal,	I:gene_id "G7198"; gene_name "yfcJ";	236	15	266	98	5.79649	4.1046e-12
2443670	-	antisense,	A:gene_id "G7199"; gene_name "mnmC";	102	21	142	223	7.62777	7.3273e-18
2449036	-	antisense,	A:gene_id "G7202"; gene_name "smrB";	86	54	144	247	2.73174	5.79489e-07
2456198	-	orphan		136	73	148	738	9.28989	1.1356e-41
2463820	-	antisense,	A:gene_id "G7215"; gene_name "yfdF";	119	33	104	170	5.89452	4.72076e-16
2468875	-	antisense,	A:gene_id "G7220"; gene_name "yfdH";	188	34	221	99	2.47698	2.89698e-05
2470454	-	primary, antisense,	P:gene_id "G0-16635"; gene_name "ryeG";,A:gene_id "G7221"; gene_name "yfdI";	150	92	107	194	2.95612	1.14366e-09
2476168	-	antisense,	A:gene_id "G7232"; gene_name "yfdT";, gene_id "G0-10461"; gene_name "ypdJ";	65	30	33	84	5.51515	4.76756e-09
2494302	-	internal,	I:gene_id "G7238"; gene_name "yfdX";	74	27	145	189	3.57241	1.27701e-07
2508420	-	primary,	P:gene_id "EG12957"; gene_name "glk";	242	56	262	619	10.2098	1.18459e-55
2511284	-	antisense,	A:gene_id "G7252"; gene_name "ypeC";	84	43	148	291	3.84098	1.03578e-10
2517563	-	internal,	I:gene_id "EG11145"; gene_name "pdeA";	498	38	508	298	7.68773	2.60617e-39
2519097	-	antisense,	A:gene_id "EG11432"; gene_name "yfeD";	95	43	83	117	3.11432	9.28139e-07
2522662	-	orphan		42	28	77	161	3.13636	4.42629e-05
2529816	-	internal,	I:gene_id "EG10534"; gene_name "ligA";	219	39	157	71	2.53944	3.2405e-05
2538040	-	antisense,	A:gene_id "G7261"; gene_name "yfeS";	56	28	248	362	2.91935	1.05897e-05
2543521	-	internal,	I:gene_id "EG10195"; gene_name "cysP";	273	15	384	362	17.1573	5.63633e-46
2549195	-	antisense,	A:gene_id "G7265"; gene_name "yfeW";	114	26	89	77	3.79343	2.68441e-07
2575860	-	orphan		161	21	195	140	5.50427	1.48519e-13
2611640	-	antisense,	A:gene_id "G7307"; gene_name "hyfJ";	41	10	69	86	5.11014	8.59206e-06
2617709	-	antisense,	A:gene_id "G7312"; gene_name "yfgD";	135	26	128	242	9.81671	7.39591e-27
2633953	-	internal,	I:gene_id "EG10421"; gene_name "guaB";	79	91	103	261	2.19983	5.45248e-05
2635510	-	antisense,	A:gene_id "EG11072"; gene_name "xseA";	110	17	126	74	3.80019	2.2702e-06
2653187	-	antisense,	A:gene_id "EG11600"; gene_name "sseA";	346	14	449	65	3.57779	6.27881e-06
2659283	-	internal,	I:gene_id "EG12131"; gene_name "hscB";	214	104	293	270	1.89617	1.06225e-05
2662135	-	orphan		115	133	63	223	3.06063	3.02813e-09
2683868	-	antisense,	A:gene_id "G7344"; gene_name "yphH";	135	15	77	50	5.84416	1.20538e-08
2686467	-	antisense,	A:gene_id "EG10456"; gene_name "hmp";	118	15	241	390	12.7303	2.26805e-28
2691266	-	internal,	I:gene_id "G0-8910"; gene_name "glmY";	50	755	55	2462	2.96448	1.5877e-07
2697064	-	antisense,	A:gene_id "EG11373"; gene_name "mltF";	131	14	134	138	9.63646	2.00677e-18
2702052	-	internal,	I:gene_id "EG10832"; gene_name "recO";	172	45	305	266	3.33348	1.37141e-11
2713962	-	antisense,	A:gene_id "EG10975"; gene_name "srmB";	85	14	127	89	4.25478	1.23349e-06
2717222	-	antisense,	A:gene_id "EG11058"; gene_name "ung";	71	28	210	379	4.57636	2.18266e-11
2723742	-	antisense,	A:gene_id "EG10781"; gene_name "pssA";	576	24	1045	826	18.9703	8.68688e-91
2734153	-	primary, internal,	P:gene_id "G0-10600"; gene_name "ryfD";,I:gene_id "EG10157"; gene_name "clpB";	3220	1132	3863	1742	1.28272	3.17652e-08
2746341	-	orphan		104	494	74	699	1.98862	2.32558e-05
2749592	-	antisense,	A:gene_id "EG12442"; gene_name "yfjD";	263	18	288	156	7.91435	6.80789e-21
2753436	-	antisense,	A:gene_id "EG10831"; gene_name "recN";	67	16	52	51	4.10697	2.76234e-05
2761542	-	internal,	I:gene_id "G7362"; gene_name "abpB";	82	47	127	257	3.53057	2.10309e-09
2774786	-	antisense,	A:gene_id "G7377"; gene_name "yfjW";	194	63	324	276	2.62316	2.26973e-09
2785734	-	primary,	P:gene_id "G7387"; gene_name "ileY";	154	30	308	218	3.63333	1.98198e-10
2787904	-	orphan		71	21	253	274	3.66158	2.1887e-07
2795811	-	antisense,	A:gene_id "EG12386"; gene_name "csiR";	113	23	272	367	6.629	1.3169e-18
2797884	-	antisense,	A:gene_id "G7398"; gene_name "ygaP";	104	34	519	607	3.57747	6.1521e-11
2817550	-	orphan		2012	94	2199	4094	39.8495	N/A
2860217	-	antisense,	A:gene_id "G7415"; gene_name "pphB";	66	23	109	225	5.92341	2.4668e-12
2883848	-	internal,	I:gene_id "G7430"; gene_name "casA";	125	7	201	62	5.50817	2.17723e-06
2891935	-	orphan		28	24	45	210	5.44444	1.88356e-07
2904474	-	orphan		176	53	139	281	6.71318	2.78414e-27
2909431	-	internal,	I:gene_id "EG10810"; gene_name "pyrG";	269	150	357	636	3.19485	2.53232e-22
2922118	-	orphan		114	23	112	90	3.98292	9.0529e-08
2939843	-	antisense,	A:gene_id "EG10353"; gene_name "fucR";	77	21	116	113	3.57184	2.44596e-06
2947573	-	antisense,	A:gene_id "EG31117"; gene_name "metW";, gene_id "EG30060"; gene_name "metV";	142	42	166	122	2.4848	1.23594e-05
2964148	-	internal,	I:gene_id "EG12081"; gene_name "ppdA";	150	22	224	137	4.17005	7.57327e-10
2984342	-	orphan		98	34	646	627	2.79758	2.01026e-07
2988684	-	antisense,	A:gene_id "G7467"; gene_name "yqeI";	242	37	1875	1260	4.39524	2.29862e-21
2990598	-	antisense,	A:gene_id "G7470"; gene_name "ygeF";	155	24	2037	1754	5.56108	4.81464e-20
2994438	-	primary,	P:gene_id "G7475"; gene_name "ygeK";	70	49	1413	3174	3.20898	6.48581e-10
2995658	-	internal,	I:gene_id "G7477"; gene_name "ygeM";	105	39	1350	1787	3.56382	1.78902e-12
2998397	-	internal,	I:gene_id "G7483"; gene_name "ygeQ";	4539	40	5418	1567	32.8194	1.34E-311
3003812	-	antisense,	A:gene_id "G7487"; gene_name "xdhC";	55	18	167	167	3.05556	8.38013e-05
3012521	-	orphan		23	17	45	144	4.32941	8.51236e-05
3015814	-	orphan		60	33	98	204	3.78479	6.18353e-08
3040123	-	antisense,	A:gene_id "EG12697"; gene_name "fldB";	166	61	211	176	2.26991	4.94558e-06
3042422	-	orphan		191	42	188	174	4.20897	3.12207e-14
3051551	-	internal,	I:gene_id "EG11333"; gene_name "ubiI";	89	99	57	176	2.77583	1.15776e-06
3056905	-	internal, antisense,	I:gene_id "G0-10631"; gene_name "ibsC";,A:gene_id "G0-8886"; gene_name "sibC";	117	16	63	38	4.41071	7.72003e-06
3067209	-	antisense,	A:gene_id "G0-10701"; gene_name "och5";	116	40	71	110	4.49296	1.15279e-10
3068898	-	primary,	P:gene_id "EG11160"; gene_name "mscS";	131	87	66	120	2.73772	9.19005e-07
3082496	-	antisense,	A:gene_id "EG11291"; gene_name "loiP";	95	31	95	103	3.32258	1.00511e-06
3086055	-	orphan		238	117	178	323	3.69125	8.6699e-20
3098133	-	antisense,	A:gene_id "G7531"; gene_name "yggW";	45	10	66	69	4.70455	2.20562e-05
3139530	-	antisense,	A:gene_id "G7553"; gene_name "yghU";	95	24	160	135	3.33984	7.75432e-07
3147512	-	orphan		43	26	106	226	3.52612	4.15789e-06
3148923	-	antisense,	A:gene_id "G7558"; gene_name "yghZ";	113	37	98	141	4.3941	2.76284e-11
3150660	-	orphan		161	42	141	92	2.50118	2.85634e-05
3161022	-	internal,	I:gene_id "G7568"; gene_name "ygiQ";	106	38	186	204	3.05942	9.37566e-08
3167282	-	internal,	I:gene_id "G7570"; gene_name "ygiS";	112	29	154	171	4.2884	7.60404e-11
3173221	-	antisense,	A:gene_id "EG12657"; gene_name "ygiN";	81	20	245	334	5.52122	9.88305e-13
3175104	-	internal,	I:gene_id "EG10687"; gene_name "parE";	194	85	196	171	1.99124	3.40544e-05
3183026	-	antisense,	A:gene_id "EG11167"; gene_name "zupT";	222	18	389	133	4.2168	1.26838e-09
3187415	-	antisense,	A:gene_id "G0-10545"; gene_name "insCD-5";, gene_id "G7584"; gene_name "insD-5";, gene_id "G7585"; gene_name "yqiG";	74	0	827	137	undefined	4.23879e-05
3190648	-	antisense,	A:gene_id "G7586"; gene_name "yqiH";, gene_id "G7587"; gene_name "yqiI";	91	42	888	1598	3.89902	1.18356e-13
3194538	-	antisense,	A:gene_id "G7589"; gene_name "yqiK";	1130	53	1252	1439	24.5052	5.22858e-222
3202814	-	antisense,	A:gene_id "EG10136"; gene_name "cca";	55	11	102	113	5.53922	1.86695e-07
3209282	-	antisense,	A:gene_id "EG12393"; gene_name "ttdT";	59	26	37	64	3.92516	9.3448e-06
3217114	-	antisense,	A:gene_id "G7594"; gene_name "yqjI";	42	27	69	149	3.3591	3.04987e-05
3244849	-	orphan		30	30	70	275	3.92857	5.86713e-06
3253150	-	antisense,	A:gene_id "G7618"; gene_name "yhaI";	74	33	110	174	3.54711	7.55455e-08
3255014	-	antisense,	A:gene_id "G7620"; gene_name "yhaK";, gene_id "G7621"; gene_name "yhaL";	85	28	62	66	3.23157	2.20699e-05
3267523	-	antisense,	A:gene_id "EG10992"; gene_name "tdcR";	53	26	104	216	4.23373	3.38322e-08
3269111	-	antisense,	A:gene_id "EG11174"; gene_name "yhaC";	2111	34	2831	107	2.34668	8.25262e-06
3270217	-	internal,	I:gene_id "EG30069"; gene_name "rnpB";	30653	11200	38946	17181	1.20737	1.36638e-39
3277444	-	antisense,	A:gene_id "G7629"; gene_name "yhaV";	282	37	301	303	7.67226	7.55665e-34
3288753	-	antisense,	A:gene_id "G7638"; gene_name "yraI";	100	39	222	271	3.13005	1.8026e-08
3295554	-	antisense,	A:gene_id "G7643"; gene_name "yraN";	49	17	115	130	3.25831	8.59134e-05
3299102	-	antisense,	A:gene_id "G7647"; gene_name "yhbO";	77	20	115	143	4.78739	2.69453e-09
3307737	-	internal,	I:gene_id "EG10215"; gene_name "deaD";	1208	115	1144	645	5.92247	1.87854e-75
3318065	-	orphan		4269	196	3527	481	2.97036	1.29793e-38
3321712	-	orphan		63870	114	61617	552	5.01915	6.12872e-73
3332502	-	internal,	I:gene_id "EG11499"; gene_name "yhbE";	859	91	545	162	2.80589	1.25894e-13
3334816	-	orphan		105	25	119	142	5.01176	1.77955e-11
3348808	-	antisense,	A:gene_id "G7667"; gene_name "yrbL";	85	38	46	66	3.20938	2.29927e-05
3368581	-	antisense,	A:gene_id "G7674"; gene_name "yhcG";	215	21	147	63	4.38776	1.22751e-08
3372577	-	orphan		164	58	205	152	2.09655	6.16136e-05
3373671	-	primary,	P:gene_id "G7678"; gene_name "nanR";	186	136	171	276	2.20743	1.19782e-07
3375972	-	antisense,	A:gene_id "G7679"; gene_name "dcuD";	274	44	224	116	3.22484	1.28147e-09
3382518	-	antisense,	A:gene_id "EG11652"; gene_name "degS";	280	22	207	63	3.87352	6.7379e-08
3390148	-	antisense,	A:gene_id "G7688"; gene_name "aaeR";	148	26	231	243	5.98801	5.54351e-18
3395720	-	internal,	I:gene_id "G7690"; gene_name "yhdP";	227	71	355	216	1.94533	2.82424e-05
3399848	-	internal,	I:gene_id "EG10609"; gene_name "mreC";	237	202	205	305	1.74559	2.23346e-05
3419118	-	antisense,	A:gene_id "EG12834"; gene_name "yhdW";	164	34	197	140	3.42789	3.89845e-09
3423576	-	primary,	P:gene_id "EG30103"; gene_name "thrV";	52084	208	47486	349	1.84035	1.61493e-12
3426957	-	primary,	P:gene_id "EG30009"; gene_name "alaU";	3857	1281	3027	1396	1.38859	7.05768e-13
3429916	-	internal,	I:gene_id "G7697"; gene_name "yrdB";	98	79	204	408	2.48101	1.80529e-07
3431311	-	internal,	I:gene_id "G7698"; gene_name "tsaC";	347	93	359	218	2.26573	1.02775e-08
3438487	-	internal,	I:gene_id "G0-10465"; gene_name "arfA";	128	48	120	112	2.48889	1.66995e-05
3441214	-	internal,	I:gene_id "EG10903"; gene_name "rpsD";	1026	793	1753	1740	1.28423	1.82274e-05
3443233	-	internal,	I:gene_id "EG10766"; gene_name "secY";	1748	4431	3357	11287	1.32638	4.10107e-16
3445797	-	internal,	I:gene_id "EG10869"; gene_name "rplF";	868	744	1239	1455	1.37006	6.41133e-07
3447462	-	internal,	I:gene_id "EG10884"; gene_name "rplX";	1924	2131	2389	3601	1.36091	6.31319e-14
3452688	-	internal,	I:gene_id "EG10866"; gene_name "rplC";	1500	251	1881	744	2.36375	2.35831e-28
3464882	-	antisense,	A:gene_id "G7711"; gene_name "gspL";	74	32	169	182	2.49038	9.39104e-05
3466021	-	antisense,	A:gene_id "EG11359"; gene_name "gspO";	146	46	123	121	3.1223	4.11285e-08
3474089	-	orphan		1021	749	1352	1429	1.44079	2.398e-09
3484750	-	antisense,	A:gene_id "EG12365"; gene_name "prkB";	153	30	186	227	6.22419	1.35032e-19
3491504	-	internal,	I:gene_id "EG12374"; gene_name "yhfG";	293	55	294	260	4.71119	8.94339e-23
3496855	-	antisense,	A:gene_id "EG10655"; gene_name "nirD";	262	12	405	66	3.55802	1.847e-05
3518158	-	internal,	I:gene_id "EG10074"; gene_name "aroB";	322	207	315	326	1.60988	6.12107e-05
3524915	-	antisense,	A:gene_id "EG10748"; gene_name "mrcA";	165	22	589	774	9.85569	1.56628e-33
3547196	-	antisense,	A:gene_id "EG12380"; gene_name "gntT";	63	28	59	90	3.4322	9.98379e-06
3559514	-	antisense,	A:gene_id "EG12356"; gene_name "rtcR";	154	29	153	256	8.88528	2.65976e-27
3572805	-	internal,	I:gene_id "EG10378"; gene_name "glgB";	274	89	263	214	2.50506	9.58194e-10
3577902	-	internal,	I:gene_id "EG12630"; gene_name "gntR";	138	107	155	425	3.53633	1.35355e-15
3591086	-	internal,	I:gene_id "EG11047"; gene_name "ugpB";	47	57	67	212	2.60906	8.9367e-05
3599793	-	orphan		569	44	777	125	2.08041	4.19811e-05
3600870	-	orphan		332	684	261	1033	1.92106	1.1282e-11
3605061	-	antisense,	A:gene_id "EG12212"; gene_name "yhhL";	106	51	96	139	3.0094	2.28879e-07
3607955	-	antisense,	A:gene_id "EG12215"; gene_name "zntA";	90	24	128	100	2.92969	2.84811e-05
3610066	-	antisense,	A:gene_id "G7767"; gene_name "dcrB";	73	23	119	121	3.22726	9.41708e-06
3625143	-	antisense,	A:gene_id "EG11525"; gene_name "yhhI";	114	1	264	150	64.7727	4.74536e-18
3630055	-	internal,	I:gene_id "EG12224"; gene_name "yhiI";	793	69	920	410	5.12177	2.39494e-40
3632784	-	orphan		73	36	182	249	2.77427	5.23272e-06
3635932	-	antisense,	A:gene_id "EG12228"; gene_name "yhiM";	72	27	97	143	3.93127	5.7224e-08
3638792	-	antisense,	A:gene_id "EG12230"; gene_name "pitA";	88	24	107	103	3.5296	1.34359e-06
3641997	-	antisense,	A:gene_id "EG12232"; gene_name "dtpB";	107	32	93	122	4.38642	2.72372e-10
3654086	-	antisense,	A:gene_id "EG11890"; gene_name "slp";	51	36	213	380	2.52739	8.45592e-05
3656320	-	orphan		95	55	300	415	2.38939	2.30304e-06
3663625	-	orphan		100	25	415	267	2.57349	2.89935e-05
3669379	-	orphan		1030	25	1030	143	5.72	4.50558e-20
3675920	-	antisense,	A:gene_id "EG12249"; gene_name "yhjE";	56	20	101	111	3.07723	9.10913e-05
3679019	-	internal,	I:gene_id "EG12252"; gene_name "pdeH";	113	29	229	184	3.13085	2.56964e-07
3680134	-	antisense,	A:gene_id "EG12253"; gene_name "kdgK";	146	31	390	279	3.36923	8.93236e-10
3695539	-	internal,	I:gene_id "EG12261"; gene_name "bcsQ";	207	41	290	157	2.73331	1.18673e-07
3705667	-	internal,	I:gene_id "EG12625"; gene_name "dppB";	234	64	250	141	2.06212	3.5695e-05
3708618	-	internal,	I:gene_id "EG30066"; gene_name "proK";	62970	30546	47094	29876	1.30778	1.37252e-153
3710485	-	orphan		348	196	254	533	3.72578	1.89108e-30
3718147	-	antisense,	A:gene_id "EG12272"; gene_name "ghrB";	202	31	122	139	7.42411	1.80335e-21
3729414	-	primary,	P:gene_id "EG11074"; gene_name "xylA";	37	58	115	480	2.66267	5.08877e-05
3731907	-	antisense,	A:gene_id "EG20252"; gene_name "xylF";	96	38	409	521	3.21812	1.79366e-09
3736077	-	antisense,	A:gene_id "EG20253"; gene_name "xylR";	451	54	583	295	4.22607	6.23547e-23
3757428	-	internal,	I:gene_id "EG12293"; gene_name "yiaY";	74	22	168	155	3.10335	1.11088e-05
3766951	-	antisense,	A:gene_id "EG11187"; gene_name "yibA";	48	46	127	365	2.99897	3.62036e-06
3769179	-	orphan		106	25	329	393	5.0648	2.60419e-14
3775490	-	antisense,	A:gene_id "EG10616"; gene_name "mtlD";	131	20	150	138	6.026	8.74521e-14
3781526	-	antisense,	A:gene_id "EG11888"; gene_name "trmL";	207	45	174	127	3.35747	4.86934e-10
3783483	-	internal,	I:gene_id "EG20091"; gene_name "gpsA";	291	117	188	149	1.97122	1.17161e-05
3790042	-	internal,	I:gene_id "EG11266"; gene_name "waaH";	95	20	154	187	5.76786	7.02021e-13
3796634	-	antisense,	A:gene_id "EG11189"; gene_name "waaC";	148	22	361	206	3.83883	1.50291e-09
3826980	-	antisense,	A:gene_id "EG10829"; gene_name "recG";	83	22	58	67	4.35815	3.96796e-07
3847365	-	internal,	I:gene_id "EG11053"; gene_name "uhpC";	55	42	126	258	2.68141	2.12511e-05
3852347	-	internal,	I:gene_id "EG10494"; gene_name "ilvB";	289	35	731	262	2.95947	1.01131e-09
3854772	-	antisense,	A:gene_id "EG11693"; gene_name "emrD";	74	29	131	189	3.6815	4.10909e-08
3864468	-	antisense,	A:gene_id "EG11711"; gene_name "yidP";	98	41	391	650	3.97355	2.16854e-13
3866437	-	primary,	P:gene_id "EG11535"; gene_name "ibpB";	933	114	1656	518	2.56004	2.7093e-19
3872004	-	internal,	I:gene_id "GB4478"; gene_name "dgoD";	37	40	80	482	5.57313	1.06667e-10
3873894	-	internal,	I:gene_id "EG20051"; gene_name "dgoK";	55	15	106	119	4.11635	4.11804e-06
3875396	-	antisense,	A:gene_id "EG11719"; gene_name "yidX";	158	35	200	208	4.69486	3.91284e-15
3883646	-	internal,	I:gene_id "EG10235"; gene_name "dnaA";	188	142	124	223	2.38096	3.88769e-08
3906779	-	orphan		140	66	143	170	2.52172	6.6051e-07
3911686	-	orphan		366	135	179	217	3.28665	2.50559e-17
3920243	-	internal,	I:gene_id "EG10105"; gene_name "atpH";	772	539	881	827	1.34449	6.76035e-05
3921684	-	internal,	I:gene_id "EG10099"; gene_name "atpB";	755	496	716	731	1.55407	1.83851e-08
3923609	-	internal,	I:gene_id "EG10376"; gene_name "rsmG";	99	98	267	659	2.49335	1.48646e-08
3925620	-	internal,	I:gene_id "EG10375"; gene_name "mnmG";	484	142	426	390	3.12041	3.4074e-23
3928016	-	antisense,	A:gene_id "EG10091"; gene_name "asnA";	79	35	71	123	3.91026	4.08622e-08
3938923	-	antisense,	A:gene_id "EG10819"; gene_name "rbsR";	102	32	164	143	2.77934	7.63393e-06
3940281	-	internal,	I:gene_id "EG11732"; gene_name "hsrA";	143	84	97	123	2.15869	6.73743e-05
3951509	-	orphan		50	17	82	103	3.6944	2.78935e-05
3956067	-	antisense,	A:gene_id "EG10493"; gene_name "ilvA";	62	22	86	113	3.70296	2.32731e-06
3959177	-	antisense,	A:gene_id "EG10495"; gene_name "ilvC";	147	39	179	189	3.9798	2.44365e-12
3962498	-	antisense,	A:gene_id "EG10837"; gene_name "rep";	202	29	235	369	10.9373	2.7053e-39
3986596	-	antisense,	A:gene_id "G0-8873"; gene_name "glmZ";	175	52	154	473	10.3365	4.41261e-44
3993181	-	antisense,	A:gene_id "EG10170"; gene_name "cyaA";	81	17	49	55	5.34814	1.75234e-07
4003161	-	internal,	I:gene_id "EG11465"; gene_name "yigG";	124	50	89	144	4.01258	4.60127e-11
4024259	-	antisense,	A:gene_id "EG11481"; gene_name "tatD";	103	46	141	147	2.33441	6.92477e-05
4049789	-	antisense,	A:gene_id "EG10746"; gene_name "polA";	138	27	144	107	3.79784	1.04676e-08
4053326	-	antisense,	A:gene_id "EG11836"; gene_name "hemN";	157	44	233	262	4.01229	2.9501e-14
4056143	-	internal,	I:gene_id "EG10387"; gene_name "glnL";	302	72	167	132	3.31537	3.09896e-12
4066197	-	internal,	I:gene_id "EG11842"; gene_name "yihP";	40	24	68	164	4.01961	1.90121e-06
4079994	-	antisense,	A:gene_id "EG11855"; gene_name "yiiF";	305	43	365	682	13.2533	1.05808e-70
4084986	-	internal,	I:gene_id "EG11858"; gene_name "fdoG";	563	321	585	523	1.56801	1.03529e-06
4103186	-	antisense,	A:gene_id "EG11870"; gene_name "yiiM";	122	28	142	231	7.08803	6.59513e-20
4110491	-	antisense,	A:gene_id "EG10138"; gene_name "cdh";	168	38	339	460	5.99907	7.7786e-25
4113576	-	antisense,	A:gene_id "EG11877"; gene_name "uspD";	179	62	585	739	3.64712	3.19619e-18
4115213	-	internal,	I:gene_id "EG11517"; gene_name "glpX";	934	95	709	683	9.47104	1.6653e-105
4118607	-	antisense,	A:gene_id "EG11878"; gene_name "zapB";	158	174	133	337	2.30084	3.02841e-08
4127511	-	internal,	I:gene_id "EG11882"; gene_name "yiiX";	192	35	125	108	4.73966	4.2121e-13
4132920	-	antisense,	A:gene_id "EG10585"; gene_name "metF";	95	21	131	148	5.11087	5.29371e-11
4150291	-	orphan		218	143	143	403	4.29625	6.75644e-25
4159015	-	antisense,	A:gene_id "EG10681"; gene_name "oxyR";	247	48	463	523	5.81268	5.91609e-31
4162111	-	antisense,	A:gene_id "EG11395"; gene_name "yijD";	76	31	112	120	2.62673	9.79052e-05
4173792	-	antisense,	A:gene_id "EG10123"; gene_name "birA";	115	19	203	138	4.1146	1.24473e-08
4189683	-	orphan		630	15	684	60	3.68421	1.25611e-06
4195930	-	internal,	I:gene_id "EG11585"; gene_name "thiC";	1371	18	947	483	38.8474	1.37163e-135
4198608	-	antisense,	A:gene_id "EG11543"; gene_name "hemE";	41	16	56	87	3.98103	3.74945e-05
4222529	-	orphan		219	55	276	305	4.4002	4.43109e-20
4231091	-	antisense,	A:gene_id "EG11921"; gene_name "rluF";	120	31	355	392	4.27442	2.76272e-13
4233114	-	internal,	I:gene_id "EG10550"; gene_name "lysC";	151	61	114	167	3.62626	1.0964e-11
4242524	-	orphan		156	39	124	95	3.06452	3.74973e-07
4251480	-	antisense,	A:gene_id "EG11927"; gene_name "yjbI";	56	36	144	281	3.03549	2.98799e-06
4259142	-	antisense,	A:gene_id "EG11491"; gene_name "dinF";	172	25	137	115	5.77518	2.17427e-14
4281402	-	antisense,	A:gene_id "EG11940"; gene_name "yjcE";	70	20	133	204	5.36842	6.02927e-11
4283168	-	orphan		56	30	75	156	3.88267	2.13172e-07
4306814	-	orphan		53	32	75	202	4.46083	6.12418e-09
4312052	-	primary,	P:gene_id "G7821"; gene_name "rpiR";	98	37	207	189	2.41833	3.37492e-05
4325847	-	orphan		18	22	19	126	5.42584	3.24502e-05
4349209	-	orphan		90	44	309	502	3.32304	4.24443e-10
4352446	-	orphan		277	31	487	598	10.9721	3.48878e-50
4359249	-	internal,	I:gene_id "EG10132"; gene_name "cadB";	40	19	167	267	3.3659	3.23803e-05
4360512	-	internal,	I:gene_id "EG10133"; gene_name "cadC";	56	35	240	487	3.24667	2.12055e-07
4362377	-	orphan		976	44	827	366	9.81686	3.40288e-64
4365431	-	primary,	P:gene_id "EG11225"; gene_name "dcuA";	200	111	184	340	3.32942	2.81524e-16
4374511	-	orphan		114	67	125	212	2.88573	2.35706e-08
4389115	-	internal,	I:gene_id "G7840"; gene_name "mscM";	130	71	59	87	2.69993	1.13815e-05
4415796	-	antisense,	A:gene_id "EG11811"; gene_name "aidB";	124	14	204	148	6.42577	1.24356e-12
4427873	-	antisense,	A:gene_id "G7863"; gene_name "ytfA";	219	39	185	318	9.65239	8.38868e-39
4434325	-	antisense,	A:gene_id "G7869"; gene_name "ytfH";	64	25	161	204	3.24373	3.00826e-06
4438394	-	antisense,	A:gene_id "G7870"; gene_name "ytfI";	108	27	330	576	6.98182	6.83838e-22
4439794	-	antisense,	A:gene_id "G7872"; gene_name "ytfK";	318	46	390	260	4.6087	2.52611e-21
4444458	-	antisense,	A:gene_id "G7875"; gene_name "tamB";	74	20	118	129	4.04492	2.02533e-07
4448864	-	antisense,	A:gene_id "EG12096"; gene_name "chpB";	532	26	449	104	4.73942	6.79163e-14
4453808	-	antisense,	A:gene_id "EG12439"; gene_name "yjfF";	104	19	121	113	5.11179	3.06383e-10
4456659	-	antisense,	A:gene_id "EG12440"; gene_name "mpl";	103	17	221	242	6.63455	5.24359e-15
4462398	-	internal,	I:gene_id "EG11417"; gene_name "nrdD";	700	84	474	378	6.64557	1.35161e-54
4470082	-	antisense,	A:gene_id "EG12525"; gene_name "mgtA";	122	24	86	52	3.07364	5.54665e-05
4477251	-	antisense,	A:gene_id "G7884"; gene_name "yjgL";	34	28	60	177	3.58214	2.30811e-05
4478673	-	antisense,	A:gene_id "G7885"; gene_name "rraB";	56	17	117	124	3.4912	2.51207e-05
4480829	-	antisense,	A:gene_id "G7887"; gene_name "yjgN";	138	24	138	97	4.04167	1.04816e-08
4495079	-	antisense,	A:gene_id "EG12152"; gene_name "idnK";	55	53	68	181	2.76221	3.2088e-05
4498119	-	orphan		13	50	17	373	5.70471	4.02904e-05
4499837	-	antisense,	A:gene_id "G7896"; gene_name "yjgW";	132	22	140	109	4.67143	2.77608e-10
4501741	-	orphan		73	13	66	60	5.1049	8.3837e-07
4504230	-	antisense,	A:gene_id "EG12544"; gene_name "yjhB";	248	59	468	335	3.00884	5.67662e-13
4506171	-	antisense,	A:gene_id "G7901"; gene_name "yjhC";	62	44	173	399	3.24987	5.56307e-08
4519073	-	orphan		113	25	132	136	4.65697	7.69777e-11
4524063	-	primary, internal,	P:gene_id "G7911"; gene_name "yjhH";,I:gene_id "G7910"; gene_name "yjhG";	56	9	252	186	4.59259	4.42818e-06
4533610	-	internal,	I:gene_id "G7917"; gene_name "yjhQ";	128	11	764	492	7.49357	1.34453e-15
4542593	-	antisense,	A:gene_id "EG10312"; gene_name "fimE";	100	47	200	250	2.65957	6.74913e-07
4569936	-	antisense,	A:gene_id "G7935"; gene_name "yjiQ";	75	26	145	195	3.87931	1.90123e-08
4587589	-	antisense,	A:gene_id "EG10612"; gene_name "mrr";	172	28	357	389	6.69348	6.91652e-24
4596846	-	antisense,	A:gene_id "G7945"; gene_name "lgoD";	250	23	1150	1256	11.8715	2.6718e-49
4605926	-	antisense,	A:gene_id "G0-10474"; gene_name "yjjZ";	2026	164	1490	2317	19.2104	N/A
4622772	-	antisense,	A:gene_id "EG12342"; gene_name "yjjJ";	77	44	67	102	2.66418	7.89104e-05
4628557	-	antisense,	A:gene_id "EG11335"; gene_name "nadR";	162	22	134	137	7.52849	1.44683e-18
4632394	-	antisense,	A:gene_id "EG10950"; gene_name "slt";	65	26	162	191	2.94753	1.23968e-05
4634221	-	antisense,	A:gene_id "EG12164"; gene_name "ytjC";	228	49	164	177	5.0219	3.93502e-19
4639344	-	antisense,	A:gene_id "EG10145"; gene_name "creD";	289	25	245	74	3.49159	1.00172e-07
